# Supplementary material for: Conservation and global distribution of non-canonical antigens in Enterotoxigenic Escherichia coli
Source: PLoS Negl Trop Dis. 2019 Nov 22;13(11):e0007825. doi: 10.1371/journal.pntd.0007825 (PMC6897418; doi:10.1371/journal.pntd.0007825)
Supplement: S2 Table — (XLSX) [file pntd.0007825.s003.xlsx]

## Sheet: Master SPSS DataSet for supplem
Study Collection	Country	Region	Strain Number	Toxin Profile Reported on Field Isolate	CFA1	Cs1	Cs2	Cs3	Cs4	Cs5	Cs6	Cs7	Cs8	Cs12	Cs14	Cs17	Cs18	Cs19	Cs21	Serogroup	Correlation with Field Testing	WU testing LT	WU testing STp	WU testing STh	WU testing eata	WU testing EatA	WU testing etpA	WU testing EtpA	EtpA Size difference	Number of CFs Present
GEMS	Gambia	Africa	100488	0	Present	Absent	Absent	Absent	Absent	Absent	Absent	Absent	Not Tested	Absent	Absent	Absent	Not Tested	Not Tested	Absent	Not Tested or Unknown	Discordant	Absent	Absent	Present	Present	Present	Present	Present	No Change	1
GEMS	Gambia	Africa	102704	ST1b	Present	Absent	Absent	Absent	Absent	Absent	Absent	Absent	Not Tested	Absent	Absent	Absent	Not Tested	Not Tested	Present	O114-HN	Same	Absent	Absent	Present	Present	Not Tested	Present	Not Tested	Not evaluated	2
GEMS	Gambia	Africa	102706	ST1b	Present	Absent	Absent	Absent	Absent	Absent	Absent	Absent	Not Tested	Absent	Absent	Absent	Not Tested	Not Tested	Absent	O128-H45	Same	Absent	Absent	Present	Present	Not Tested	Present	Not Tested	Not evaluated	1
GEMS	Gambia	Africa	102745	ST1b	Present	Absent	Absent	Absent	Absent	Absent	Absent	Absent	Not Tested	Absent	Absent	Absent	Not Tested	Not Tested	Present	O128-HNT	Same	Absent	Absent	Present	Present	Not Tested	Present	Not Tested	Not evaluated	2
GEMS	Gambia	Africa	102660	ST1b	Present	Absent	Absent	Absent	Absent	Absent	Absent	Absent	Not Tested	Absent	Absent	Absent	Not Tested	Not Tested	Present	O114-HN	Same	Absent	Absent	Present	Present	Not Tested	Present	Not Tested	Not evaluated	2
GEMS	Gambia	Africa	103393	ST1b	Present	Absent	Absent	Absent	Absent	Absent	Absent	Absent	Not Tested	Absent	Absent	Absent	Not Tested	Not Tested	Absent	O48	Same	Absent	Absent	Present	Present	Not Tested	Present	Not Tested	Not evaluated	1
GEMS	Gambia	Africa	103556	ST1b	Present	Absent	Absent	Absent	Absent	Absent	Present	Absent	Not Tested	Absent	Absent	Absent	Not Tested	Not Tested	Present	Not Tested or Unknown	Same	Absent	Absent	Present	Present	Not Tested	Present	Not Tested	Not evaluated	3
GEMS	Gambia	Africa	100639	ST1b	Present	Absent	Absent	Absent	Absent	Absent	Absent	Absent	Not Tested	Absent	Absent	Absent	Not Tested	Not Tested	Present	O114-HN	Same	Absent	Absent	Present	Present	Not Tested	Present	Not Tested	Not evaluated	2
GEMS	Gambia	Africa	100007	ST1b	Present	Absent	Absent	Absent	Absent	Absent	Absent	Absent	Not Tested	Absent	Absent	Absent	Not Tested	Not Tested	Absent	O128	Same	Absent	Absent	Present	Present	Not Tested	Present	Not Tested	Not evaluated	1
GEMS	Gambia	Africa	100386	ST1b	Present	Absent	Absent	Absent	Absent	Absent	Absent	Absent	Not Tested	Absent	Absent	Absent	Not Tested	Not Tested	Present	O114	Same	Absent	Absent	Present	Present	Not Tested	Present	Not Tested	Not evaluated	2
GEMS	Gambia	Africa	100485	ST1b	Present	Absent	Absent	Absent	Absent	Absent	Absent	Absent	Not Tested	Absent	Absent	Absent	Not Tested	Not Tested	Present	O114	Same	Absent	Absent	Present	Present	Not Tested	Present	Not Tested	Not evaluated	2
GEMS	Gambia	Africa	100517	ST1b	Present	Absent	Absent	Absent	Absent	Absent	Absent	Absent	Not Tested	Absent	Absent	Absent	Not Tested	Not Tested	Absent	O114-HN	Same	Absent	Absent	Present	Present	Not Tested	Present	Not Tested	Not evaluated	1
GEMS	Gambia	Africa	100532	ST1b	Present	Absent	Absent	Absent	Absent	Absent	Absent	Absent	Not Tested	Absent	Absent	Absent	Not Tested	Not Tested	Present	O114-HN	Same	Absent	Absent	Present	Present	Not Tested	Present	Not Tested	Not evaluated	2
GEMS	Gambia	Africa	100575	ST1b	Present	Absent	Absent	Absent	Absent	Absent	Absent	Absent	Not Tested	Absent	Absent	Absent	Not Tested	Not Tested	Present	O114-HN	Same	Absent	Absent	Present	Present	Not Tested	Present	Not Tested	Not evaluated	2
GEMS	Gambia	Africa	102689	0	Present	Absent	Absent	Absent	Absent	Absent	Absent	Absent	Not Tested	Absent	Absent	Absent	Not Tested	Not Tested	Absent	Not Tested or Unknown	Discordant	Absent	Absent	Present	Present	Not Tested	Present	Not Tested	Not evaluated	1
GEMS	Gambia	Africa	102658	ST1b (w)	Present	Absent	Absent	Absent	Absent	Absent	Absent	Absent	Not Tested	Absent	Absent	Absent	Not Tested	Not Tested	Present	O118-HNT	Same	Absent	Absent	Present	Present	Not Tested	Present	Not Tested	Not evaluated	2
GEMS	Gambia	Africa	102625	ST1b (w)	Present	Absent	Absent	Absent	Absent	Absent	Absent	Absent	Not Tested	Absent	Absent	Absent	Not Tested	Not Tested	Absent	O128-HNT	Same	Absent	Absent	Present	Present	Not Tested	Present	Not Tested	Not evaluated	1
GEMS	Mali	Africa	204033	ST1b	Present	Absent	Absent	Absent	Absent	Absent	Absent	Absent	Not Tested	Absent	Absent	Absent	Not Tested	Not Tested	Present	NT	Same	Absent	Absent	Present	Present	Present	Present	Present	No Change	2
GEMS	Mali	Africa	203891	ST1b	Present	Absent	Absent	Absent	Absent	Absent	Absent	Absent	Not Tested	Absent	Absent	Absent	Not Tested	Not Tested	Absent	NT	Same	Absent	Absent	Present	Present	Present	Present	Present	No Change	1
GEMS	Mali	Africa	203562	ST1a - ST1b	Present	Absent	Absent	Absent	Absent	Absent	Present	Absent	Not Tested	Absent	Absent	Absent	Not Tested	Not Tested	Absent	Not Tested or Unknown	Discordant	Absent	Absent	Present	Present	Not Tested	Present	Not Tested	Not evaluated	2
GEMS	Mali	Africa	203388	ST1b	Present	Absent	Absent	Absent	Absent	Absent	Absent	Absent	Not Tested	Absent	Absent	Absent	Not Tested	Not Tested	Absent	O128	Same	Absent	Absent	Present	Present	Present	Present	Present	No Change	1
GEMS	Mali	Africa	203532	LT	Present	Absent	Absent	Absent	Absent	Absent	Absent	Absent	Not Tested	Absent	Absent	Absent	Not Tested	Not Tested	Absent	NT	Same	Present	Absent	Absent	Absent	Absent	Absent	Absent	No Change	1
GEMS	Mali	Africa	200379	0	Present	Absent	Absent	Absent	Absent	Absent	Absent	Absent	Not Tested	Absent	Absent	Absent	Not Tested	Not Tested	Absent	O8-HNT	Discordant	Present	Absent	Present	Absent	Absent	Absent	Absent	No Change	1
GEMS	Mali	Africa	200643	0	Present	Absent	Absent	Absent	Absent	Absent	Absent	Absent	Not Tested	Absent	Absent	Absent	Not Tested	Not Tested	Absent	O20-HNT	Discordant	Present	Absent	Present	Absent	Absent	Absent	Absent	No Change	1
GEMS	Mali	Africa	200154	ST1b	Present	Absent	Absent	Absent	Absent	Absent	Absent	Absent	Not Tested	Present	Absent	Absent	Not Tested	Not Tested	Present	Not Tested or Unknown	Same	Absent	Absent	Present	Present	Absent	Present	Present	No Change	3
GEMS	Mali	Africa	200393	ST1b	Present	Absent	Absent	Absent	Absent	Absent	Absent	Present	Not Tested	Present	Absent	Absent	Not Tested	Not Tested	Present	Not Tested or Unknown	Same	Absent	Absent	Present	Present	Not Tested	Present	Not Tested	Not evaluated	4
GEMS	Mali	Africa	200856	ST1b	Present	Absent	Absent	Absent	Absent	Absent	Absent	Absent	Not Tested	Absent	Absent	Absent	Not Tested	Not Tested	Present	O128-HNT	Same	Absent	Absent	Present	Present	Not Tested	Present	Not Tested	Not evaluated	2
GEMS	Mali	Africa	200332	ST1b	Present	Absent	Absent	Absent	Absent	Absent	Absent	Absent	Not Tested	Absent	Absent	Absent	Not Tested	Not Tested	Present	O128-HNT	Same	Absent	Absent	Present	Present	Not Tested	Present	Not Tested	Not evaluated	2
GEMS	Mali	Africa	200431	ST1b	Present	Absent	Absent	Absent	Absent	Absent	Absent	Absent	Not Tested	Absent	Absent	Absent	Not Tested	Not Tested	Present	O114-HN	Same	Absent	Absent	Present	Present	Not Tested	Present	Not Tested	Not evaluated	2
GEMS	Mali	Africa	200760	ST1b	Present	Absent	Absent	Absent	Absent	Absent	Absent	Absent	Not Tested	Absent	Absent	Absent	Not Tested	Not Tested	Present	O114-H30	Same	Absent	Absent	Present	Present	Not Tested	Present	Not Tested	Not evaluated	2
GEMS	Mali	Africa	200818	LT - ST1b	Present	Absent	Absent	Absent	Absent	Absent	Absent	Absent	Not Tested	Absent	Absent	Absent	Not Tested	Not Tested	Present	O8-O141-H19	Same	Present	Absent	Present	Present	Not Tested	Present	Not Tested	Not evaluated	2
GEMS	Mali	Africa	201392	LT - ST1b	Present	Absent	Absent	Absent	Absent	Absent	Absent	Absent	Not Tested	Absent	Absent	Absent	Not Tested	Not Tested	Present	O40-HNT	Same	Present	Absent	Present	Present	Not Tested	Present	Not Tested	Not evaluated	2
GEMS	Mali	Africa	201439	ST1b	Present	Absent	Absent	Absent	Absent	Absent	Absent	Absent	Not Tested	Absent	Absent	Absent	Not Tested	Not Tested	Present	O114-H30	Same	Absent	Absent	Present	Present	Not Tested	Present	Not Tested	Not evaluated	2
GEMS	Mali	Africa	200562	ST1b	Present	Absent	Absent	Absent	Absent	Absent	Absent	Absent	Not Tested	Absent	Absent	Absent	Not Tested	Not Tested	Present	O114-HN	Same	Absent	Absent	Present	Present	Not Tested	Present	Not Tested	Not evaluated	2
GEMS	Mali	Africa	203854	ST1b	Present	Absent	Absent	Absent	Absent	Absent	Absent	Absent	Not Tested	Absent	Absent	Absent	Not Tested	Not Tested	Present	Not Tested or Unknown	Same	Absent	Absent	Present	Present	Not Tested	Present	Not Tested	Not evaluated	2
GEMS	Mali	Africa	203520	ST1b	Present	Absent	Absent	Absent	Absent	Absent	Absent	Absent	Not Tested	Absent	Present	Absent	Not Tested	Not Tested	Absent	Not Tested or Unknown	Same	Absent	Absent	Present	Absent	Not Tested	Present	Not Tested	Not evaluated	2
GEMS	Mali	Africa	204041	ST1b	Present	Absent	Absent	Absent	Absent	Absent	Absent	Absent	Not Tested	Absent	Absent	Absent	Not Tested	Not Tested	Present	O128	Same	Absent	Absent	Present	Present	Not Tested	Present	Not Tested	Not evaluated	2
GEMS	Mali	Africa	202149	LT - ST1b	Present	Absent	Absent	Absent	Absent	Absent	Absent	Absent	Not Tested	Absent	Absent	Absent	Not Tested	Not Tested	Present	O128	Same	Present	Absent	Present	Present	Not Tested	Present	Not Tested	Not evaluated	2
GEMS	Mali	Africa	204311	LT - ST1a - ST1b	Present	Absent	Absent	Absent	Absent	Absent	Absent	Absent	Not Tested	Absent	Absent	Absent	Not Tested	Not Tested	Present	O114	Discordant	Absent	Absent	Present	Present	Not Tested	Present	Not Tested	Not evaluated	2
GEMS	Mali	Africa	204463	LT - ST1b	Present	Absent	Absent	Absent	Absent	Absent	Absent	Absent	Not Tested	Absent	Absent	Absent	Not Tested	Not Tested	Present	O128	Same	Present	Absent	Present	Present	Not Tested	Present	Not Tested	Not evaluated	2
GEMS	Mali	Africa	204553	ST1b	Present	Absent	Absent	Absent	Absent	Absent	Absent	Absent	Not Tested	Absent	Absent	Absent	Not Tested	Not Tested	Present	Not Tested or Unknown	Same	Absent	Absent	Present	Present	Not Tested	Present	Not Tested	Not evaluated	2
GEMS	Mali	Africa	204619	LT - ST1b	Present	Absent	Absent	Absent	Absent	Absent	Absent	Absent	Not Tested	Absent	Absent	Absent	Not Tested	Not Tested	Present	N/D	Same	Present	Absent	Present	Present	Not Tested	Present	Not Tested	Not evaluated	2
GEMS	Mali	Africa	204438	ST1b	Present	Absent	Absent	Absent	Absent	Absent	Absent	Absent	Not Tested	Absent	Absent	Absent	Not Tested	Not Tested	Present	NT	Same	Absent	Absent	Present	Present	Not Tested	Present	Not Tested	Not evaluated	2
GEMS	Mozambique	Africa	300042	ST1b	Present	Absent	Absent	Absent	Absent	Absent	Absent	Absent	Not Tested	Present	Absent	Absent	Not Tested	Not Tested	Present	Not Tested or Unknown	Same	Absent	Absent	Present	Present	Present	Present	Present	No Change	3
GEMS	Mozambique	Africa	300051	ST1b	Present	Absent	Absent	Absent	Absent	Absent	Absent	Absent	Not Tested	Absent	Absent	Absent	Not Tested	Not Tested	Present	O71-H44	Same	Absent	Absent	Present	Present	Present	Present	Present	No Change	2
GEMS	Mozambique	Africa	300057	ST1b	Present	Absent	Absent	Absent	Absent	Absent	Absent	Absent	Not Tested	Absent	Absent	Absent	Not Tested	Not Tested	Present	O71-HNT	Same	Absent	Absent	Present	Present	Present	Present	Present	No Change	2
GEMS	Mozambique	Africa	300070	ST1b	Present	Absent	Absent	Absent	Absent	Absent	Absent	Absent	Not Tested	Absent	Absent	Absent	Not Tested	Not Tested	Present	O128-HNT	Same	Absent	Absent	Present	Present	Present	Present	Present	No Change	2
GEMS	Mozambique	Africa	300202	ST1b	Present	Absent	Absent	Absent	Absent	Absent	Absent	Absent	Not Tested	Absent	Absent	Absent	Not Tested	Not Tested	Present	NT-HNT	Same	Absent	Absent	Present	Present	Present	Present	Present	No Change	2
GEMS	Mozambique	Africa	300709	ST1b	Present	Absent	Absent	Absent	Absent	Absent	Absent	Absent	Not Tested	Absent	Absent	Absent	Not Tested	Not Tested	Present	O128	Same	Absent	Absent	Present	Present	Not Tested	Present	Not Tested	Not evaluated	2
GEMS	Mozambique	Africa	300252	ST1b	Present	Absent	Absent	Absent	Absent	Absent	Absent	Absent	Not Tested	Absent	Present	Absent	Not Tested	Not Tested	Present	NT-HNT	Same	Absent	Absent	Present	Present	Present	Present	Present	No Change	3
GEMS	Mozambique	Africa	302824	ST1b	Present	Absent	Absent	Absent	Absent	Absent	Absent	Absent	Not Tested	Absent	Absent	Absent	Not Tested	Not Tested	Absent	O128	Same	Absent	Absent	Present	Present	Not Tested	Present	Not Tested	Not evaluated	1
GEMS	Mozambique	Africa	303294	LT - ST1b	Present	Absent	Absent	Absent	Absent	Absent	Absent	Absent	Not Tested	Absent	Absent	Absent	Not Tested	Not Tested	Absent	NT	Discordant	Absent	Absent	Present	Present	Not Tested	Present	Not Tested	Not evaluated	1
GEMS	Mozambique	Africa	302005	ST1b	Present	Absent	Absent	Absent	Absent	Absent	Absent	Absent	Not Tested	Absent	Absent	Absent	Not Tested	Not Tested	Present	O128-HNT	Same	Absent	Absent	Present	Present	Not Tested	Present	Not Tested	Not evaluated	2
GEMS	Kenya	Africa	403406	ST1b	Present	Absent	Absent	Absent	Absent	Absent	Absent	Absent	Not Tested	Absent	Absent	Absent	Not Tested	Not Tested	Absent	O128	Same	Absent	Absent	Present	Present	Present	Present	Present	No Change	1
GEMS	Kenya	Africa	403692	ST1b	Present	Absent	Absent	Absent	Absent	Absent	Absent	Absent	Not Tested	Absent	Absent	Absent	Not Tested	Not Tested	Present	O128	Same	Absent	Absent	Present	Present	Present	Present	Present	No Change	2
GEMS	Kenya	Africa	403856	ST1b	Present	Absent	Absent	Absent	Absent	Absent	Absent	Absent	Not Tested	Absent	Absent	Absent	Not Tested	Not Tested	Present	O165	Same	Absent	Absent	Present	Present	Present	Present	Present	No Change	2
GEMS	Kenya	Africa	400538	ST1b	Present	Absent	Absent	Absent	Absent	Absent	Absent	Absent	Not Tested	Absent	Present	Absent	Not Tested	Not Tested	Absent	Not Tested or Unknown	Same	Absent	Absent	Present	Present	Present	Present	Present	No Change	2
GEMS	Kenya	Africa	400572	ST1b	Present	Absent	Absent	Absent	Absent	Absent	Absent	Absent	Not Tested	Absent	Absent	Absent	Not Tested	Not Tested	Absent	O128-H45	Same	Absent	Absent	Present	Present	Present	Present	Present	No Change	1
GEMS	Kenya	Africa	400578	ST1b	Present	Absent	Absent	Absent	Absent	Absent	Absent	Absent	Not Tested	Absent	Absent	Absent	Not Tested	Not Tested	Present	O142-HNT	Same	Absent	Absent	Present	Present	Present	Present	Present	No Change	2
GEMS	Kenya	Africa	400710	ST1b	Present	Absent	Absent	Absent	Absent	Absent	Absent	Absent	Not Tested	Absent	Present	Absent	Not Tested	Not Tested	Present	O128-HNT	Same	Absent	Absent	Present	Present	Present	Present	Present	No Change	3
GEMS	Kenya	Africa	400740	ST1b	Present	Absent	Absent	Absent	Absent	Absent	Absent	Absent	Not Tested	Absent	Present	Absent	Not Tested	Not Tested	Present	O71-H36	Same	Absent	Absent	Present	Present	Present	Present	Present	No Change	3
GEMS	Kenya	Africa	400818	ST1b	Present	Absent	Absent	Absent	Absent	Absent	Absent	Absent	Not Tested	Absent	Absent	Absent	Not Tested	Not Tested	Absent	NT-HNT	Same	Absent	Absent	Present	Present	Absent	Present	Present	No Change	1
GEMS	Kenya	Africa	400861	ST1b	Present	Absent	Absent	Absent	Absent	Absent	Absent	Absent	Not Tested	Absent	Present	Absent	Not Tested	Not Tested	Present	O71-HNT	Same	Absent	Absent	Present	Present	Present	Present	Present	No Change	3
GEMS	Kenya	Africa	400893	ST1b	Present	Absent	Absent	Absent	Absent	Absent	Absent	Absent	Not Tested	Absent	Absent	Absent	Not Tested	Not Tested	Present	O128-HNT	Same	Absent	Absent	Present	Present	Present	Present	Present	No Change	2
GEMS	Kenya	Africa	401151	ST1b	Present	Absent	Absent	Absent	Absent	Absent	Absent	Absent	Not Tested	Absent	Absent	Absent	Not Tested	Not Tested	Present	O71-HNT	Same	Absent	Absent	Present	Present	Present	Present	Present	No Change	2
GEMS	Kenya	Africa	401248	ST1b	Present	Absent	Absent	Absent	Absent	Absent	Absent	Absent	Not Tested	Absent	Absent	Absent	Not Tested	Not Tested	Present	O153-HNT	Same	Absent	Absent	Present	Present	Present	Present	Present	No Change	2
GEMS	Kenya	Africa	401254	LT	Present	Absent	Absent	Absent	Absent	Absent	Present	Absent	Not Tested	Absent	Absent	Absent	Not Tested	Not Tested	Absent	Not Tested or Unknown	Same	Present	Absent	Absent	Absent	Absent	Absent	Absent	No Change	2
GEMS	Kenya	Africa	400903	ST1b	Present	Absent	Absent	Absent	Absent	Absent	Absent	Absent	Not Tested	Absent	Absent	Absent	Not Tested	Not Tested	Absent	O128-HNT	Same	Absent	Absent	Present	Present	Present	Present	Present	No Change	1
GEMS	Kenya	Africa	400926	ST1b	Present	Absent	Absent	Absent	Absent	Absent	Absent	Absent	Not Tested	Absent	Absent	Absent	Not Tested	Not Tested	Present	O153-HNT	Same	Absent	Absent	Present	Present	Present	Present	Present	No Change	2
GEMS	Kenya	Africa	401672	ST1b	Present	Absent	Absent	Absent	Absent	Absent	Absent	Absent	Not Tested	Absent	Present	Absent	Not Tested	Not Tested	Absent	Not Tested or Unknown	Same	Absent	Absent	Present	Present	Present	Present	Present	No Change	2
GEMS	Kenya	Africa	401789	LT - ST1b	Present	Absent	Absent	Present	Absent	Absent	Absent	Absent	Not Tested	Absent	Present	Absent	Not Tested	Not Tested	Present	Not Tested or Unknown	Same	Present	Absent	Present	Absent	Absent	Present	Present	No Change	4
GEMS	Kenya	Africa	401949	ST1b	Present	Absent	Absent	Absent	Absent	Absent	Absent	Absent	Not Tested	Absent	Absent	Absent	Not Tested	Not Tested	Absent	O128-HNT	Same	Absent	Absent	Present	Present	Present	Present	Present	No Change	1
GEMS	Kenya	Africa	401981	ST1b	Present	Absent	Absent	Absent	Absent	Absent	Absent	Absent	Not Tested	Absent	Absent	Absent	Not Tested	Not Tested	Present	O77-HNT	Same	Absent	Absent	Present	Present	Present	Present	Present	No Change	2
GEMS	Kenya	Africa	401629	ST1b	Present	Absent	Absent	Absent	Absent	Absent	Absent	Absent	Not Tested	Absent	Present	Absent	Not Tested	Not Tested	Absent	Not Tested or Unknown	Same	Absent	Absent	Present	Present	Present	Present	Present	No Change	2
GEMS	Kenya	Africa	402404	ST1b	Present	Absent	Absent	Absent	Absent	Absent	Absent	Absent	Not Tested	Absent	Absent	Absent	Not Tested	Not Tested	Present	O6	Same	Absent	Absent	Present	Present	Not Tested	Present	Not Tested	Not evaluated	2
GEMS	Kenya	Africa	402411	ST1b	Present	Absent	Absent	Absent	Absent	Absent	Absent	Absent	Not Tested	Absent	Absent	Absent	Not Tested	Not Tested	Present	NT	Same	Absent	Absent	Present	Present	Not Tested	Present	Not Tested	Not evaluated	2
GEMS	Kenya	Africa	402663	LT - ST1b	Present	Absent	Absent	Absent	Absent	Absent	Absent	Absent	Not Tested	Absent	Absent	Absent	Not Tested	Not Tested	Present	O6	Same	Present	Absent	Present	Present	Not Tested	Present	Not Tested	Not evaluated	2
GEMS	Kenya	Africa	402880	LT - ST1b	Present	Absent	Absent	Absent	Absent	Absent	Absent	Absent	Not Tested	Absent	Absent	Absent	Not Tested	Not Tested	Absent	O128	Same	Present	Absent	Present	Present	Not Tested	Present	Not Tested	Not evaluated	1
GEMS	Kenya	Africa	402342	LT - ST1b	Present	Absent	Absent	Absent	Absent	Absent	Absent	Absent	Not Tested	Absent	Absent	Absent	Not Tested	Not Tested	Present	O6	Same	Present	Absent	Present	Present	Not Tested	Present	Not Tested	Not evaluated	2
GEMS	Kenya	Africa	402329	ST1b	Present	Absent	Absent	Absent	Absent	Absent	Absent	Absent	Not Tested	Absent	Absent	Absent	Not Tested	Not Tested	Present	O128	Same	Absent	Absent	Present	Present	Not Tested	Present	Not Tested	Not evaluated	2
GEMS	Kenya	Africa	402001	ST1b	Present	Absent	Absent	Absent	Absent	Absent	Absent	Absent	Not Tested	Absent	Absent	Absent	Not Tested	Not Tested	Present	NT	Same	Absent	Absent	Present	Present	Not Tested	Present	Not Tested	Not evaluated	2
GEMS	Kenya	Africa	403182	ST1b	Present	Absent	Absent	Absent	Absent	Absent	Absent	Absent	Not Tested	Absent	Absent	Absent	Not Tested	Not Tested	Present	NT	Same	Absent	Absent	Present	Present	Not Tested	Present	Not Tested	Not evaluated	2
GEMS	Kenya	Africa	403138	ST1b	Present	Absent	Absent	Absent	Absent	Absent	Absent	Absent	Not Tested	Absent	Absent	Absent	Not Tested	Not Tested	Present	O165	Same	Absent	Absent	Present	Present	Not Tested	Present	Not Tested	Not evaluated	2
GEMS	Kenya	Africa	403007	LT - ST1b	Present	Absent	Absent	Absent	Absent	Absent	Absent	Absent	Not Tested	Absent	Absent	Absent	Not Tested	Not Tested	Present	O8	Same	Present	Absent	Present	Present	Not Tested	Present	Not Tested	Not evaluated	2
GEMS	Kenya	Africa	401963	ST1b	Present	Absent	Absent	Absent	Absent	Absent	Absent	Absent	Not Tested	Absent	Absent	Absent	Not Tested	Not Tested	Present	NT	Same	Absent	Absent	Present	Present	Not Tested	Present	Not Tested	Not evaluated	2
GEMS	India	Asia	500468	LT - ST1b	Present	Absent	Absent	Absent	Absent	Absent	Absent	Absent	Not Tested	Absent	Absent	Absent	Not Tested	Not Tested	Present	O128-HNT	Same	Present	Absent	Present	Present	Present	Present	Present	No Change	2
GEMS	India	Asia	500469	ST1b	Present	Absent	Absent	Absent	Absent	Absent	Absent	Absent	Not Tested	Absent	Present	Absent	Not Tested	Not Tested	Present	O128-HNT	Same	Absent	Absent	Present	Present	Present	Present	Present	No Change	3
GEMS	India	Asia	500474	LT - ST1b	Present	Absent	Absent	Absent	Absent	Absent	Absent	Absent	Not Tested	Absent	Absent	Absent	Not Tested	Not Tested	Present	O128-H12	Same	Present	Absent	Present	Present	Present	Present	Present	No Change	2
GEMS	India	Asia	500691	ST1b	Present	Absent	Absent	Absent	Absent	Absent	Absent	Absent	Not Tested	Absent	Absent	Absent	Not Tested	Not Tested	Present	O128-H21	Same	Absent	Absent	Present	Present	Present	Present	Present	No Change	2
GEMS	India	Asia	500811	ST1b	Present	Absent	Absent	Absent	Absent	Absent	Absent	Absent	Not Tested	Absent	Absent	Absent	Not Tested	Not Tested	Present	O78-HNT	Same	Absent	Absent	Present	Present	Present	Present	Present	No Change	2
GEMS	India	Asia	501027	ST1b	Present	Absent	Absent	Absent	Absent	Absent	Absent	Absent	Not Tested	Absent	Absent	Absent	Not Tested	Not Tested	Present	O128-HNT	Same	Absent	Absent	Present	Present	Present	Present	Present	No Change	2
GEMS	India	Asia	500486	LT - ST1b	Present	Absent	Absent	Absent	Absent	Absent	Absent	Absent	Not Tested	Absent	Absent	Absent	Not Tested	Not Tested	Present	O128-HNT	Same	Present	Absent	Present	Present	Not Tested	Present	Not Tested	Not evaluated	2
GEMS	India	Asia	500669	ST1b	Present	Absent	Absent	Absent	Absent	Absent	Absent	Absent	Not Tested	Absent	Absent	Absent	Not Tested	Not Tested	Present	O128-HNT	Same	Absent	Absent	Present	Present	Not Tested	Present	Not Tested	Not evaluated	2
GEMS	India	Asia	504100	ST1b	Present	Absent	Absent	Absent	Absent	Absent	Absent	Absent	Not Tested	Absent	Absent	Absent	Not Tested	Not Tested	Present	O128	Same	Absent	Absent	Present	Present	Not Tested	Present	Not Tested	Not evaluated	2
GEMS	India	Asia	504218	0	Present	Absent	Absent	Absent	Absent	Absent	Absent	Absent	Not Tested	Absent	Absent	Absent	Not Tested	Not Tested	Present	Not Tested or Unknown	Discordant	Absent	Absent	Present	Present	Not Tested	Present	Not Tested	Not evaluated	2
GEMS	India	Asia	504239	ST1b	Present	Absent	Absent	Absent	Absent	Absent	Absent	Absent	Not Tested	Absent	Absent	Absent	Not Tested	Not Tested	Present	O128	Same	Absent	Absent	Present	Present	Present	Present	Present	No Change	2
GEMS	India	Asia	504473	0	Present	Absent	Absent	Absent	Absent	Absent	Absent	Absent	Not Tested	Absent	Absent	Absent	Not Tested	Not Tested	Present	Not Tested or Unknown	Discordant	Absent	Absent	Present	Present	Not Tested	Present	Not Tested	Not evaluated	2
GEMS	India	Asia	504685	0	Present	Absent	Absent	Absent	Absent	Absent	Absent	Absent	Not Tested	Absent	Absent	Absent	Not Tested	Not Tested	Absent	Not Tested or Unknown	Discordant	Absent	Absent	Present	Present	Not Tested	Present	Not Tested	Not evaluated	1
GEMS	India	Asia	504838	ST1b	Present	Absent	Absent	Absent	Absent	Absent	Absent	Absent	Not Tested	Absent	Absent	Absent	Not Tested	Not Tested	Absent	NT	Same	Absent	Absent	Present	Present	Not Tested	Absent	Not Tested	Not evaluated	1
GEMS	India	Asia	504866	ST1b	Present	Absent	Absent	Absent	Absent	Absent	Absent	Absent	Not Tested	Absent	Absent	Absent	Not Tested	Not Tested	Present	O128	Same	Absent	Absent	Present	Present	Not Tested	Present	Not Tested	Not evaluated	2
GEMS	India	Asia	503287	ST1b	Present	Absent	Absent	Absent	Absent	Absent	Absent	Absent	Not Tested	Absent	Absent	Absent	Not Tested	Not Tested	Present	O118-HNT	Same	Absent	Absent	Present	Present	Not Tested	Present	Not Tested	Not evaluated	2
GEMS	Bangladesh	Asia	600880	ST1b	Present	Absent	Absent	Absent	Absent	Absent	Absent	Absent	Not Tested	Absent	Absent	Absent	Not Tested	Not Tested	Present	O126-H40	Same	Absent	Absent	Present	Present	Present	Present	Present	No Change	2
GEMS	Bangladesh	Asia	600780	ST1b	Present	Absent	Absent	Absent	Absent	Absent	Absent	Absent	Not Tested	Absent	Absent	Absent	Not Tested	Not Tested	Present	O126-HNT	Same	Absent	Absent	Present	Present	Present	Present	Present	No Change	2
GEMS	Bangladesh	Asia	600486	ST1b	Present	Absent	Absent	Absent	Absent	Absent	Absent	Absent	Not Tested	Absent	Absent	Absent	Not Tested	Not Tested	Present	O126-HN	Discordant	Present	Absent	Present	Present	Not Tested	Present	Not Tested	Not evaluated	2
GEMS	Bangladesh	Asia	600609	ST1b	Present	Absent	Absent	Absent	Absent	Absent	Absent	Absent	Not Tested	Absent	Absent	Absent	Not Tested	Not Tested	Present	O128-H45	Same	Absent	Absent	Present	Present	Not Tested	Present	Not Tested	Not evaluated	2
GEMS	Bangladesh	Asia	603626	ST1b	Present	Absent	Absent	Absent	Absent	Absent	Absent	Absent	Not Tested	Absent	Absent	Absent	Not Tested	Not Tested	Present	O78	Same	Absent	Absent	Present	Present	Not Tested	Present	Not Tested	Not evaluated	2
GEMS	Bangladesh	Asia	604299	LT - ST1b	Present	Absent	Absent	Absent	Absent	Absent	Absent	Absent	Not Tested	Absent	Absent	Absent	Not Tested	Not Tested	Present	O128	Same	Present	Absent	Present	Present	Not Tested	Present	Not Tested	Not evaluated	2
GEMS	Bangladesh	Asia	602474	ST1b	Present	Absent	Absent	Absent	Absent	Absent	Absent	Absent	Not Tested	Absent	Present	Absent	Not Tested	Not Tested	Present	O126-HNT	Same	Absent	Absent	Present	Absent	Not Tested	Present	Not Tested	Not evaluated	3
QL_PriorPub	Bangladesh	Asia	2720900	Not Tested or Unknown	Present	Absent	Absent	Absent	Absent	Absent	Absent	Absent	Absent	Not Tested	Absent	Absent	Not Tested	Not Tested	Absent	Not Tested or Unknown	Unable to evaluate	Not Tested	Not Tested	Not Tested	Not Tested	Present	Not Tested	Present	Not evaluated	1
QL_PriorPub	Bangladesh	Asia	2719100	Not Tested or Unknown	Present	Absent	Absent	Absent	Absent	Absent	Absent	Absent	Absent	Not Tested	Absent	Absent	Not Tested	Not Tested	Present	Not Tested or Unknown	Unable to evaluate	Not Tested	Not Tested	Not Tested	Not Tested	Present	Not Tested	Present	Not evaluated	2
QL_PriorPub	Bangladesh	Asia	2722950	Not Tested or Unknown	Present	Absent	Absent	Absent	Absent	Absent	Absent	Absent	Absent	Not Tested	Absent	Absent	Not Tested	Not Tested	Absent	Not Tested or Unknown	Unable to evaluate	Not Tested	Not Tested	Not Tested	Not Tested	Present	Not Tested	Present	Not evaluated	1
QL_PriorPub	Bangladesh	Asia	2729250	Not Tested or Unknown	Present	Absent	Absent	Absent	Absent	Absent	Absent	Absent	Absent	Not Tested	Absent	Absent	Not Tested	Not Tested	Absent	Not Tested or Unknown	Unable to evaluate	Not Tested	Not Tested	Not Tested	Not Tested	Present	Not Tested	Absent	Not evaluated	1
QL_PriorPub	Bangladesh	Asia	2730350	Not Tested or Unknown	Present	Absent	Absent	Absent	Absent	Absent	Absent	Absent	Absent	Not Tested	Absent	Absent	Not Tested	Not Tested	Present	Not Tested or Unknown	Unable to evaluate	Not Tested	Not Tested	Not Tested	Not Tested	Absent	Not Tested	Present	Not evaluated	2
QL_PriorPub	Bangladesh	Asia	2863500	Not Tested or Unknown	Present	Absent	Absent	Absent	Absent	Absent	Absent	Absent	Absent	Not Tested	Absent	Absent	Not Tested	Not Tested	Absent	Not Tested or Unknown	Unable to evaluate	Not Tested	Not Tested	Not Tested	Not Tested	Absent	Not Tested	Absent	Not evaluated	1
QL_PriorPub	Bangladesh	Asia	BCE011, MS001	Not Tested or Unknown	Present	Absent	Absent	Absent	Absent	Absent	Absent	Absent	Absent	Not Tested	Absent	Absent	Not Tested	Not Tested	Absent	Not Tested or Unknown	Unable to evaluate	Not Tested	Not Tested	Not Tested	Not Tested	Absent	Not Tested	Absent	Not evaluated	1
QL_PriorPub	Bangladesh	Asia	BCE030, MS009	Not Tested or Unknown	Present	Absent	Absent	Absent	Absent	Absent	Absent	Absent	Absent	Not Tested	Absent	Absent	Not Tested	Not Tested	Absent	Not Tested or Unknown	Unable to evaluate	Not Tested	Not Tested	Not Tested	Not Tested	Present	Not Tested	Present	Not evaluated	1
QL_PriorPub	Bangladesh	Asia	BCE034, MS014	Not Tested or Unknown	Present	Absent	Absent	Absent	Absent	Absent	Absent	Absent	Absent	Not Tested	Absent	Absent	Not Tested	Not Tested	Absent	Not Tested or Unknown	Unable to evaluate	Not Tested	Not Tested	Not Tested	Not Tested	Present	Not Tested	Present	Not evaluated	1
QL_PriorPub	Bangladesh	Asia	ETP050002	Not Tested or Unknown	Present	Absent	Absent	Absent	Absent	Absent	Absent	Absent	Absent	Not Tested	Absent	Absent	Not Tested	Not Tested	Absent	Not Tested or Unknown	Unable to evaluate	Not Tested	Not Tested	Not Tested	Not Tested	Present	Not Tested	Present	Not evaluated	1
QL_PriorPub	Bangladesh	Asia	ETP05026	Not Tested or Unknown	Present	Absent	Absent	Absent	Absent	Absent	Absent	Absent	Absent	Not Tested	Absent	Absent	Not Tested	Not Tested	Absent	Not Tested or Unknown	Unable to evaluate	Not Tested	Not Tested	Not Tested	Not Tested	Present	Not Tested	Present	Not evaluated	1
QL_PriorPub	Bangladesh	Asia	ETP050044	Not Tested or Unknown	Present	Absent	Absent	Absent	Absent	Absent	Absent	Absent	Absent	Not Tested	Absent	Absent	Not Tested	Not Tested	Absent	Not Tested or Unknown	Unable to evaluate	Not Tested	Not Tested	Not Tested	Not Tested	Absent	Not Tested	Absent	Not evaluated	1
QL_PriorPub	Bangladesh	Asia	ETP050046	Not Tested or Unknown	Present	Absent	Absent	Absent	Absent	Absent	Absent	Absent	Absent	Not Tested	Absent	Absent	Not Tested	Not Tested	Present	Not Tested or Unknown	Unable to evaluate	Not Tested	Not Tested	Not Tested	Not Tested	Present	Not Tested	Present	Not evaluated	2
QL_PriorPub	Bangladesh	Asia	178900	Not Tested or Unknown	Present	Absent	Absent	Absent	Absent	Absent	Absent	Absent	Absent	Not Tested	Absent	Absent	Not Tested	Not Tested	Present	Not Tested or Unknown	Unable to evaluate	Not Tested	Not Tested	Not Tested	Not Tested	Present	Not Tested	Present	Not evaluated	2
QL_PriorPub	Bangladesh	Asia	BCE058, MS13	Not Tested or Unknown	Present	Absent	Absent	Absent	Absent	Absent	Absent	Absent	Absent	Not Tested	Absent	Absent	Not Tested	Not Tested	Absent	Not Tested or Unknown	Unable to evaluate	Not Tested	Not Tested	Not Tested	Not Tested	Present	Not Tested	Present	Not evaluated	1
QL_PriorPub	Bangladesh	Asia	BCE069, MS15	Not Tested or Unknown	Present	Absent	Absent	Absent	Absent	Absent	Absent	Absent	Absent	Not Tested	Absent	Absent	Not Tested	Not Tested	Absent	Not Tested or Unknown	Unable to evaluate	Not Tested	Not Tested	Not Tested	Not Tested	Present	Not Tested	Present	Not evaluated	1
QL_PriorPub	Bangladesh	Asia	ETP98109	Not Tested or Unknown	Present	Absent	Absent	Absent	Absent	Absent	Absent	Absent	Absent	Not Tested	Absent	Absent	Not Tested	Not Tested	Absent	Not Tested or Unknown	Unable to evaluate	Not Tested	Not Tested	Not Tested	Not Tested	Present	Not Tested	Present	Not evaluated	1
QL_PriorPub	Bangladesh	Asia	ETP98068	Not Tested or Unknown	Present	Absent	Absent	Absent	Absent	Absent	Absent	Absent	Absent	Not Tested	Absent	Absent	Not Tested	Not Tested	Absent	Not Tested or Unknown	Unable to evaluate	Not Tested	Not Tested	Not Tested	Not Tested	Present	Not Tested	Present	Not evaluated	1
QL_PriorPub	Bangladesh	Asia	ETP98038	Not Tested or Unknown	Present	Absent	Absent	Absent	Absent	Absent	Absent	Absent	Absent	Not Tested	Absent	Absent	Not Tested	Not Tested	Absent	Not Tested or Unknown	Unable to evaluate	Not Tested	Not Tested	Not Tested	Not Tested	Present	Not Tested	Present	Not evaluated	1
QL_PriorPub	Bangladesh	Asia	BCE022,DS6	Not Tested or Unknown	Present	Absent	Absent	Absent	Absent	Absent	Absent	Absent	Absent	Not Tested	Absent	Absent	Not Tested	Not Tested	Absent	Not Tested or Unknown	Unable to evaluate	Not Tested	Not Tested	Not Tested	Not Tested	Present	Not Tested	Present	Not evaluated	1
QL_PriorPub	Bangladesh	Asia	BCE013, DS1	Not Tested or Unknown	Present	Absent	Absent	Absent	Absent	Absent	Absent	Absent	Absent	Not Tested	Absent	Absent	Not Tested	Not Tested	Absent	Not Tested or Unknown	Unable to evaluate	Not Tested	Not Tested	Not Tested	Not Tested	Present	Not Tested	Present	Not evaluated	1
GEMS	Pakistan	Asia	703184	ST1b	Present	Absent	Absent	Absent	Absent	Absent	Absent	Absent	Not Tested	Absent	Absent	Absent	Not Tested	Not Tested	Absent	NT	Same	Absent	Absent	Present	Present	Present	Present	Present	No Change	1
GEMS	Pakistan	Asia	700384	ST Ib	Present	Absent	Absent	Absent	Absent	Absent	Absent	Absent	Not Tested	Absent	Absent	Absent	Not Tested	Not Tested	Present	O112-H12	Same	Absent	Absent	Present	Present	Present	Present	Present	No Change	2
GEMS	Pakistan	Asia	700387	ST I b	Present	Absent	Absent	Absent	Absent	Absent	Absent	Absent	Not Tested	Absent	Present	Absent	Not Tested	Not Tested	Present	O128-HNT	Same	Absent	Absent	Present	Present	Present	Present	Present	No Change	3
GEMS	Pakistan	Asia	703786	0	Present	Absent	Absent	Absent	Absent	Absent	Absent	Absent	Not Tested	Absent	Absent	Absent	Not Tested	Not Tested	Present	Not Tested or Unknown	Discordant	Absent	Absent	Present	Present	Present	Present	Present	No Change	2
GEMS	Pakistan	Asia	703973	0	Present	Absent	Absent	Absent	Absent	Absent	Absent	Absent	Not Tested	Absent	Absent	Absent	Not Tested	Not Tested	Absent	Not Tested or Unknown	Discordant	Absent	Absent	Present	Present	Present	Present	Present	No Change	1
GEMS	Pakistan	Asia	700097	STIb, LT	Present	Absent	Absent	Absent	Absent	Absent	Absent	Absent	Not Tested	Absent	Absent	Absent	Not Tested	Not Tested	Present	O112-HNT	Same	Present	Absent	Present	Present	Present	Present	Present	Smaller	2
GEMS	Pakistan	Asia	700206	STIb	Present	Absent	Absent	Absent	Absent	Absent	Absent	Absent	Not Tested	Absent	Present	Absent	Not Tested	Not Tested	Present	O71-H37	Same	Absent	Absent	Present	Present	Present	Present	Present	No Change	3
GEMS	Pakistan	Asia	700211	STIb	Present	Absent	Absent	Absent	Absent	Absent	Absent	Absent	Not Tested	Absent	Absent	Absent	Not Tested	Not Tested	Present	O71-HNT	Discordant	Present	Present	Present	Present	Present	Present	Present	No Change	2
GEMS	Pakistan	Asia	700590	STIb	Present	Absent	Absent	Absent	Absent	Absent	Absent	Absent	Not Tested	Absent	Present	Absent	Not Tested	Not Tested	Present	O104-O128-H33	Same	Absent	Absent	Present	Present	Present	Present	Present	No Change	3
GEMS	Pakistan	Asia	700438	ST1b	Present	Absent	Absent	Absent	Absent	Absent	Absent	Absent	Not Tested	Absent	Present	Absent	Not Tested	Not Tested	Present	O71-HN	Same	Absent	Absent	Present	Present	Present	Present	Present	Smaller	3
GEMS	Pakistan	Asia	700847	ST1b	Present	Absent	Absent	Absent	Absent	Absent	Absent	Absent	Not Tested	Absent	Present	Absent	Not Tested	Not Tested	Present	O71-HN	Same	Absent	Absent	Present	Present	Present	Present	Present	No Change	3
GEMS	Pakistan	Asia	700871	ST1b	Present	Absent	Absent	Absent	Absent	Absent	Absent	Absent	Not Tested	Absent	Absent	Absent	Not Tested	Not Tested	Present	O71-HNT	Same	Absent	Absent	Present	Present	Present	Present	Present	No Change	2
GEMS	Pakistan	Asia	702288	ST1b	Present	Absent	Absent	Absent	Absent	Absent	Absent	Absent	Not Tested	Absent	Absent	Absent	Not Tested	Not Tested	Present	NT	Same	Absent	Absent	Present	Present	Not Tested	Present	Not Tested	Not evaluated	2
GEMS	Pakistan	Asia	702375	ST1b	Present	Absent	Absent	Absent	Absent	Absent	Absent	Absent	Not Tested	Absent	Absent	Absent	Not Tested	Not Tested	Present	NT	Same	Absent	Absent	Present	Present	Not Tested	Present	Not Tested	Not evaluated	2
GEMS	Pakistan	Asia	703163	0	Present	Absent	Absent	Absent	Absent	Absent	Absent	Absent	Not Tested	Absent	Absent	Absent	Not Tested	Not Tested	Present	Not Tested or Unknown	Discordant	Absent	Absent	Present	Present	Not Tested	Present	Not Tested	Not evaluated	2
GEMS	Pakistan	Asia	703359	ST1b	Present	Absent	Absent	Absent	Absent	Absent	Absent	Absent	Not Tested	Absent	Absent	Absent	Not Tested	Not Tested	Absent	NT	Same	Absent	Absent	Present	Present	Not Tested	Present	Not Tested	Not evaluated	1
GEMS	Pakistan	Asia	703417	ST1b	Present	Absent	Absent	Absent	Absent	Absent	Absent	Absent	Not Tested	Absent	Absent	Absent	Not Tested	Not Tested	Present	O128	Same	Absent	Absent	Present	Present	Not Tested	Present	Not Tested	Not evaluated	2
GEMS	Pakistan	Asia	700949	ST1b	Present	Absent	Absent	Absent	Absent	Absent	Absent	Absent	Not Tested	Absent	Absent	Absent	Not Tested	Not Tested	Present	O71-HNT	Discordant	Present	Present	Absent	Absent	Not Tested	Absent	Not Tested	Not evaluated	2
GEMS	Pakistan	Asia	702052	ST1b	Present	Absent	Absent	Absent	Absent	Absent	Absent	Absent	Not Tested	Absent	Absent	Absent	Not Tested	Not Tested	Absent	O118-HNT	Discordant	Present	Absent	Absent	Absent	Not Tested	Absent	Not Tested	Not evaluated	1
GEMS	Pakistan	Asia	702213	ST1b	Present	Absent	Absent	Absent	Absent	Absent	Absent	Absent	Not Tested	Absent	Absent	Absent	Not Tested	Not Tested	Present	O128-H11	Same	Absent	Absent	Present	Present	Not Tested	Present	Not Tested	Not evaluated	2
Chile	Chile	S_America	a44	ST1b	Present	Absent	Absent	Absent	Absent	Absent	Absent	Absent	Not Tested	Absent	Absent	Absent	Not Tested	Not Tested	Present	Not Tested or Unknown	Unable to evaluate	Not Tested	Not Tested	Not Tested	Not Tested	Present	Not Tested	Present	Not evaluated	2
Chile	Chile	S_America	a57	LT-ST1b	Present	Absent	Absent	Absent	Absent	Absent	Absent	Absent	Not Tested	Absent	Absent	Absent	Not Tested	Not Tested	Present	Not Tested or Unknown	Unable to evaluate	Not Tested	Not Tested	Not Tested	Not Tested	Present	Not Tested	Present	Not evaluated	2
Chile	Chile	S_America	a93	LT-ST1b	Present	Absent	Absent	Absent	Absent	Absent	Absent	Absent	Not Tested	Absent	Absent	Absent	Not Tested	Not Tested	Present	Not Tested or Unknown	Unable to evaluate	Not Tested	Not Tested	Not Tested	Not Tested	Absent	Not Tested	Present	Not evaluated	2
Chile	Chile	S_America	a103	ST1b	Present	Absent	Absent	Absent	Absent	Absent	Absent	Absent	Not Tested	Absent	Absent	Absent	Not Tested	Not Tested	Present	Not Tested or Unknown	Unable to evaluate	Not Tested	Not Tested	Not Tested	Not Tested	Present	Not Tested	Present	Not evaluated	2
Chile	Chile	S_America	a106	ST1b	Present	Absent	Absent	Absent	Absent	Absent	Absent	Absent	Not Tested	Absent	Absent	Absent	Not Tested	Not Tested	Present	Not Tested or Unknown	Unable to evaluate	Not Tested	Not Tested	Not Tested	Not Tested	Absent	Not Tested	Absent	Not evaluated	2
Columbia_Gomez	Columbia	S_America	COCt 122 (ETEC4)	STh	Present	Absent	Absent	Absent	Absent	Absent	Absent	Absent	Absent	Absent	Absent	Absent	Absent	Absent	Present	0128:H45	Same	Absent	Absent	Present	Present	Present	Present	Present	No Change	2
Columbia_Gomez	Columbia	S_America	COCt 129 (ETEC7)	STh	Present	Absent	Absent	Absent	Absent	Absent	Absent	Absent	Absent	Absent	Absent	Absent	Absent	Absent	Present	0128:H45	Same	Absent	Absent	Present	Present	Present	Present	Present	No Change	2
Columbia_Gomez	Columbia	S_America	COCt 142 (ETEC11	STh	Present	Absent	Absent	Absent	Absent	Absent	Absent	Absent	Absent	Absent	Absent	Absent	Absent	Absent	Present	0128:H45	Same	Absent	Absent	Present	Present	Present	Present	Present	No Change	2
Columbia_Gomez	Columbia	S_America	COCt 159 (ETEC12	STh	Present	Absent	Absent	Absent	Absent	Absent	Absent	Absent	Absent	Absent	Absent	Absent	Absent	Absent	Present	O-:H45	Same	Absent	Absent	Present	Present	Present	Present	Present	No Change	2
Columbia_Gomez	Columbia	S_America	COCt 193 (ETEC14	STh	Present	Absent	Absent	Absent	Absent	Absent	Absent	Absent	Absent	Absent	Absent	Absent	Absent	Absent	Present	O86:H45	Same	Absent	Absent	Present	Present	Absent	Present	Absent	No Change	2
Columbia_Gomez	Columbia	S_America	COCt 200 (ETEC15	STh	Present	Absent	Absent	Absent	Absent	Absent	Absent	Absent	Absent	Absent	Absent	Absent	Present	Absent	Present	0128:H45	Discordant	Absent	Absent	Present	Present	Present	Present	Present	No Change	3
Columbia_Gomez	Columbia	S_America	COCt 249 (ETEC19	STh	Present	Absent	Absent	Absent	Absent	Absent	Absent	Absent	Absent	Absent	Absent	Absent	Absent	Absent	Present	0128:H45	Same	Absent	Absent	Present	Present	Present	Present	Present	No Change	2
Columbia_Gomez	Columbia	S_America	COCt 253 (ETEC20	STh	Present	Absent	Absent	Absent	Absent	Absent	Absent	Absent	Absent	Absent	Absent	Absent	Absent	Absent	Present	0128:H45	Same	Absent	Absent	Present	Present	Present	Present	Present	No Change	2
Columbia_Gomez	Columbia	S_America	COCt 254 (ETEC21	STh	Present	Absent	Absent	Absent	Absent	Absent	Absent	Absent	Absent	Absent	Absent	Absent	Absent	Absent	Present	M:H11	Same	Absent	Absent	Present	Absent	Absent	Present	Absent	No Change	2
Columbia_Gomez	Columbia	S_America	COCt 285 (ETEC22	STh	Present	Absent	Absent	Absent	Absent	Absent	Absent	Absent	Absent	Absent	Absent	Absent	Absent	Absent	Present	O153:H18	Same	Absent	Absent	Present	Present	Present	Present	Absent	No Change	2
Columbia_Gomez	Columbia	S_America	COCt 310 (ETEC24	STh	Present	Absent	Absent	Absent	Absent	Absent	Absent	Absent	Absent	Absent	Absent	Absent	Absent	Absent	Present	0128:H45	Same	Absent	Absent	Present	Present	Present	Present	Present	No Change	2
Columbia_Gomez	Columbia	S_America	COCt 140cc (ETEC	STh	Present	Absent	Absent	Absent	Absent	Absent	Absent	Absent	Absent	Absent	Absent	Absent	Absent	Absent	Present	O167:H5	Same	Absent	Absent	Present	Present	Present	Present	Present	No Change	2
GEMS	Gambia	Africa	103430	LT - ST1b	Absent	Absent	Absent	Absent	Absent	Absent	Present	Absent	Not Tested	Absent	Absent	Absent	Not Tested	Not Tested	Absent	O115	Same	Present	Absent	Present	Present	Present	Absent	Absent	No Change	1
GEMS	Gambia	Africa	103416	LT	Absent	Absent	Absent	Absent	Absent	Absent	Absent	Absent	Not Tested	Absent	Absent	Absent	Not Tested	Not Tested	Absent	O88	Same	Present	Absent	Absent	Absent	Absent	Absent	Absent	No Change	0
GEMS	Gambia	Africa	103409	LT	Absent	Absent	Absent	Absent	Absent	Absent	Absent	Absent	Not Tested	Absent	Absent	Absent	Not Tested	Not Tested	Absent	O60	Same	Present	Absent	Absent	Present	Present	Absent	Absent	No Change	0
GEMS	Gambia	Africa	103401	LT - ST1b	Absent	Absent	Absent	Absent	Absent	Absent	Present	Absent	Not Tested	Absent	Absent	Absent	Not Tested	Not Tested	Absent	O115	Same	Present	Absent	Present	Present	Present	Absent	Absent	No Change	1
GEMS	Gambia	Africa	103392	LT - ST1b	Absent	Absent	Absent	Absent	Absent	Absent	Present	Absent	Not Tested	Absent	Absent	Absent	Not Tested	Not Tested	Absent	O115	Same	Present	Absent	Present	Present	Present	Absent	Absent	No Change	1
GEMS	Gambia	Africa	103315	LT	Absent	Absent	Absent	Absent	Absent	Absent	Absent	Absent	Not Tested	Absent	Absent	Absent	Not Tested	Not Tested	Absent	Not Tested or Unknown	Same	Present	Absent	Absent	Absent	Absent	Absent	Absent	No Change	0
GEMS	Gambia	Africa	103290	LT	Absent	Absent	Absent	Absent	Absent	Absent	Absent	Absent	Not Tested	Absent	Absent	Absent	Not Tested	Not Tested	Absent	Not Tested or Unknown	Same	Present	Absent	Absent	Present	Present	Absent	Absent	No Change	0
GEMS	Gambia	Africa	103289	LT - ST1a	Absent	Absent	Absent	Absent	Absent	Absent	Absent	Absent	Not Tested	Absent	Absent	Absent	Not Tested	Not Tested	Absent	NT	Same	Present	Present	Absent	Present	Present	Absent	Absent	No Change	0
GEMS	Gambia	Africa	103199	LT - ST1a	Absent	Absent	Absent	Absent	Absent	Absent	Absent	Absent	Not Tested	Absent	Absent	Absent	Not Tested	Not Tested	Absent	O40	Same	Present	Present	Absent	Absent	Absent	Absent	Absent	No Change	0
GEMS	Gambia	Africa	100001	LT	Absent	Absent	Absent	Absent	Absent	Absent	Present	Absent	Not Tested	Absent	Absent	Absent	Not Tested	Not Tested	Absent	O64	Same	Present	Absent	Absent	Absent	Absent	Absent	Absent	No Change	1
GEMS	Gambia	Africa	100009	LT	Absent	Absent	Absent	Absent	Absent	Absent	Absent	Absent	Not Tested	Absent	Absent	Absent	Not Tested	Not Tested	Absent	O8	Same	Present	Absent	Absent	Absent	Absent	Absent	Absent	No Change	0
GEMS	Gambia	Africa	100066	LT - ST1b	Absent	Absent	Absent	Absent	Absent	Absent	Present	Absent	Not Tested	Absent	Absent	Absent	Not Tested	Not Tested	Absent	O115	Same	Present	Absent	Present	Present	Present	Absent	Absent	No Change	1
GEMS	Gambia	Africa	100137	LT	Absent	Absent	Absent	Absent	Absent	Absent	Present	Absent	Not Tested	Absent	Absent	Absent	Not Tested	Not Tested	Absent	O64	Same	Present	Absent	Absent	Absent	Absent	Present	Present	No Change	1
GEMS	Gambia	Africa	100145	LT	Absent	Absent	Absent	Absent	Absent	Absent	Absent	Absent	Not Tested	Absent	Absent	Absent	Not Tested	Not Tested	Absent	O115	Same	Present	Absent	Absent	Absent	Absent	Absent	Absent	No Change	0
GEMS	Gambia	Africa	100149	LT - ST1b	Absent	Absent	Absent	Present	Absent	Absent	Absent	Absent	Not Tested	Absent	Absent	Absent	Not Tested	Not Tested	Absent	Not Tested or Unknown	Same	Present	Absent	Present	Absent	Absent	Present	Absent	No Change	1
GEMS	Gambia	Africa	100169	LT - ST1b	Absent	Absent	Absent	Present	Absent	Absent	Absent	Absent	Not Tested	Absent	Absent	Absent	Not Tested	Not Tested	Present	Not Tested or Unknown	Same	Present	Absent	Present	Absent	Absent	Present	Present	No Change	2
GEMS	Gambia	Africa	100196	LT - ST1b	Absent	Present	Absent	Present	Absent	Absent	Absent	Absent	Not Tested	Absent	Absent	Absent	Not Tested	Not Tested	Present	Not Tested or Unknown	Same	Present	Absent	Present	Present	Absent	Present	Present	No Change	3
GEMS	Gambia	Africa	100286	ST1a	Absent	Absent	Absent	Absent	Absent	Absent	Present	Absent	Not Tested	Absent	Absent	Absent	Not Tested	Not Tested	Absent	O27	Discordant	Present	Present	Absent	Absent	Absent	Absent	Absent	No Change	1
GEMS	Gambia	Africa	100375	LT - ST1a	Absent	Absent	Absent	Absent	Absent	Absent	Present	Absent	Not Tested	Absent	Absent	Absent	Not Tested	Not Tested	Absent	Not Tested or Unknown	Same	Present	Present	Absent	Absent	Absent	Absent	Absent	No Change	1
GEMS	Gambia	Africa	100398	LT - ST1b	Absent	Absent	Present	Present	Absent	Absent	Absent	Absent	Not Tested	Absent	Absent	Absent	Not Tested	Not Tested	Absent	Not Tested or Unknown	Same	Present	Absent	Present	Present	Present	Present	Present	No Change	2
GEMS	Gambia	Africa	100478	LT - ST1b	Absent	Absent	Absent	Present	Absent	Absent	Absent	Absent	Not Tested	Absent	Absent	Absent	Not Tested	Not Tested	Present	Not Tested or Unknown	Same	Present	Absent	Present	Absent	Absent	Present	Present	No Change	2
GEMS	Gambia	Africa	100483	LT - ST1b	Absent	Absent	Present	Present	Absent	Absent	Absent	Absent	Not Tested	Absent	Absent	Absent	Not Tested	Not Tested	Absent	Not Tested or Unknown	Same	Present	Absent	Present	Absent	Absent	Present	Present	No Change	2
GEMS	Gambia	Africa	100491	0	Absent	Absent	Absent	Absent	Absent	Absent	Present	Absent	Not Tested	Absent	Absent	Absent	Not Tested	Not Tested	Absent	Not Tested or Unknown	Discordant	Absent	Absent	Present	Present	Present	Present	Absent	No Change	1
GEMS	Gambia	Africa	100493	LT	Absent	Absent	Present	Present	Absent	Absent	Absent	Absent	Not Tested	Absent	Absent	Absent	Not Tested	Not Tested	Absent	Not Tested or Unknown	Discordant	Present	Absent	Present	Present	Present	Present	Present	No Change	2
GEMS	Gambia	Africa	100503	LT - ST1b	Absent	Absent	Absent	Absent	Absent	Absent	Present	Absent	Not Tested	Absent	Absent	Absent	Not Tested	Not Tested	Absent	O115	Same	Present	Absent	Present	Present	Present	Absent	Absent	No Change	1
GEMS	Gambia	Africa	100522	LT - ST1b	Absent	Absent	Absent	Absent	Absent	Absent	Present	Absent	Not Tested	Absent	Absent	Absent	Not Tested	Not Tested	Absent	O115	Discordant	Absent	Absent	Present	Present	Present	Absent	Absent	No Change	1
GEMS	Gambia	Africa	100526	LT	Absent	Absent	Absent	Absent	Absent	Absent	Present	Absent	Not Tested	Absent	Absent	Absent	Not Tested	Not Tested	Absent	O64-H11	Same	Present	Absent	Absent	Absent	Absent	Absent	Absent	No Change	1
GEMS	Gambia	Africa	100529	LT - ST1b	Absent	Absent	Absent	Present	Absent	Absent	Absent	Absent	Not Tested	Absent	Absent	Absent	Not Tested	Not Tested	Absent	Not Tested or Unknown	Same	Present	Absent	Present	Absent	Absent	Present	Present	No Change	1
GEMS	Gambia	Africa	102184	ST1b	Absent	Absent	Absent	Absent	Absent	Absent	Absent	Absent	Not Tested	Absent	Present	Absent	Not Tested	Not Tested	Absent	O78	Same	Absent	Absent	Present	Absent	Not Tested	Present	Not Tested	Not evaluated	1
GEMS	Gambia	Africa	102221	ST1b	Absent	Absent	Absent	Absent	Absent	Absent	Present	Absent	Not Tested	Absent	Absent	Absent	Not Tested	Not Tested	Absent	O115-HNT	Same	Absent	Absent	Present	Present	Not Tested	Absent	Not Tested	Not evaluated	1
GEMS	Gambia	Africa	102265	ST1b	Absent	Absent	Absent	Absent	Absent	Absent	Absent	Absent	Not Tested	Absent	Present	Absent	Not Tested	Not Tested	Absent	O78-HN	Same	Absent	Absent	Present	Absent	Not Tested	Present	Not Tested	Not evaluated	1
GEMS	Gambia	Africa	102669	ST1b	Absent	Absent	Absent	Absent	Absent	Absent	Absent	Absent	Not Tested	Absent	Present	Absent	Not Tested	Not Tested	Absent	O78-HN	Same	Absent	Absent	Present	Absent	Not Tested	Present	Not Tested	Not evaluated	1
GEMS	Gambia	Africa	102348	ST1b	Absent	Present	Absent	Absent	Absent	Absent	Absent	Absent	Not Tested	Absent	Absent	Absent	Not Tested	Not Tested	Absent	Not Tested or Unknown	Same	Absent	Absent	Present	Present	Not Tested	Present	Not Tested	Not evaluated	1
GEMS	Gambia	Africa	102741	ST1b	Absent	Absent	Absent	Absent	Absent	Absent	Absent	Absent	Not Tested	Absent	Present	Absent	Not Tested	Not Tested	Absent	O78-HN	Same	Absent	Absent	Present	Absent	Not Tested	Present	Not Tested	Not evaluated	1
GEMS	Gambia	Africa	102470	ST1b	Absent	Absent	Absent	Absent	Absent	Absent	Absent	Absent	Not Tested	Absent	Present	Absent	Not Tested	Not Tested	Absent	O78-HN	Same	Absent	Absent	Present	Absent	Not Tested	Present	Not Tested	Not evaluated	1
GEMS	Gambia	Africa	102498	ST1b	Absent	Absent	Absent	Absent	Absent	Absent	Absent	Absent	Not Tested	Absent	Present	Absent	Not Tested	Not Tested	Absent	O78-HN	Same	Absent	Absent	Present	Absent	Not Tested	Present	Not Tested	Not evaluated	1
GEMS	Gambia	Africa	102970	ST1b	Absent	Absent	Absent	Absent	Absent	Absent	Absent	Absent	Not Tested	Absent	Present	Absent	Not Tested	Not Tested	Absent	O78-HN	Same	Absent	Absent	Present	Absent	Not Tested	Present	Not Tested	Not evaluated	1
GEMS	Gambia	Africa	103503	ST1b	Absent	Absent	Absent	Absent	Absent	Absent	Present	Absent	Not Tested	Absent	Absent	Absent	Not Tested	Not Tested	Absent	NT	Same	Absent	Absent	Present	Present	Not Tested	Present	Not Tested	Not evaluated	1
GEMS	Gambia	Africa	103589	ST1b	Absent	Absent	Absent	Absent	Absent	Absent	Present	Absent	Not Tested	Absent	Absent	Absent	Not Tested	Not Tested	Present	O78	Same	Absent	Absent	Present	Absent	Not Tested	Present	Not Tested	Not evaluated	2
GEMS	Gambia	Africa	103591	ST1b	Absent	Absent	Absent	Absent	Absent	Absent	Present	Absent	Not Tested	Absent	Absent	Absent	Not Tested	Not Tested	Present	O78	Same	Absent	Absent	Present	Absent	Not Tested	Present	Not Tested	Not evaluated	2
GEMS	Gambia	Africa	100548	LT	Absent	Absent	Absent	Absent	Absent	Absent	Absent	Absent	Not Tested	Absent	Absent	Present	Not Tested	Not Tested	Absent	Not Tested or Unknown	Same	Present	Absent	Absent	Absent	Not Tested	Absent	Not Tested	Not evaluated	1
GEMS	Gambia	Africa	100637	LT	Absent	Absent	Absent	Absent	Absent	Absent	Absent	Absent	Not Tested	Absent	Absent	Present	Not Tested	Not Tested	Present	Not Tested or Unknown	Same	Present	Absent	Absent	Absent	Not Tested	Absent	Not Tested	Not evaluated	2
GEMS	Gambia	Africa	102896	LT	Absent	Absent	Absent	Absent	Absent	Absent	Absent	Absent	Not Tested	Absent	Absent	Present	Not Tested	Not Tested	Absent	Not Tested or Unknown	Same	Present	Absent	Absent	Absent	Not Tested	Absent	Not Tested	Not evaluated	1
GEMS	Gambia	Africa	102630	LT	Absent	Absent	Absent	Absent	Absent	Absent	Absent	Present	Not Tested	Absent	Absent	Absent	Not Tested	Not Tested	Absent	O9-H34	Same	Present	Absent	Absent	Present	Not Tested	Present	Not Tested	Not evaluated	1
GEMS	Gambia	Africa	100045	ST1b	Absent	Absent	Absent	Absent	Absent	Absent	Present	Absent	Not Tested	Absent	Absent	Absent	Not Tested	Not Tested	Absent	O115	Same	Absent	Absent	Present	Present	Not Tested	Absent	Not Tested	Not evaluated	1
GEMS	Gambia	Africa	100047	ST1b	Absent	Absent	Absent	Absent	Absent	Absent	Present	Absent	Not Tested	Absent	Absent	Absent	Not Tested	Not Tested	Absent	O115	Same	Absent	Absent	Present	Present	Not Tested	Absent	Not Tested	Not evaluated	1
GEMS	Gambia	Africa	100082	ST1b	Absent	Absent	Absent	Absent	Absent	Absent	Absent	Absent	Not Tested	Absent	Absent	Absent	Not Tested	Not Tested	Absent	O8	Same	Absent	Absent	Present	Present	Not Tested	Present	Not Tested	Not evaluated	0
GEMS	Gambia	Africa	100197	ST1b	Absent	Absent	Absent	Absent	Absent	Absent	Absent	Absent	Not Tested	Absent	Absent	Absent	Not Tested	Not Tested	Absent	O8	Same	Absent	Absent	Present	Present	Not Tested	Present	Not Tested	Not evaluated	0
GEMS	Gambia	Africa	100211	ST1b	Absent	Absent	Absent	Absent	Absent	Present	Present	Absent	Not Tested	Absent	Absent	Absent	Not Tested	Not Tested	Absent	O115	Same	Absent	Absent	Present	Present	Not Tested	Absent	Not Tested	Not evaluated	2
GEMS	Gambia	Africa	100324	ST1b	Absent	Absent	Absent	Absent	Absent	Absent	Present	Absent	Not Tested	Absent	Absent	Absent	Not Tested	Not Tested	Absent	O115	Same	Absent	Absent	Present	Present	Not Tested	Absent	Not Tested	Not evaluated	1
GEMS	Gambia	Africa	100345	ST1b	Absent	Absent	Absent	Absent	Absent	Absent	Present	Absent	Not Tested	Absent	Absent	Absent	Not Tested	Not Tested	Absent	O115	Same	Absent	Absent	Present	Present	Not Tested	Absent	Not Tested	Not evaluated	1
GEMS	Gambia	Africa	100421	ST1b	Absent	Absent	Absent	Absent	Absent	Absent	Present	Absent	Not Tested	Absent	Absent	Absent	Not Tested	Not Tested	Absent	O115	Same	Absent	Absent	Present	Present	Not Tested	Absent	Not Tested	Not evaluated	1
GEMS	Gambia	Africa	100451	ST1b	Absent	Absent	Absent	Absent	Absent	Absent	Absent	Absent	Not Tested	Absent	Absent	Absent	Not Tested	Not Tested	Absent	O8	Same	Absent	Absent	Present	Present	Not Tested	Present	Not Tested	Not evaluated	0
GEMS	Gambia	Africa	100556	ST1b	Absent	Absent	Absent	Absent	Absent	Absent	Present	Absent	Not Tested	Absent	Absent	Absent	Not Tested	Not Tested	Absent	O115-HNT	Same	Absent	Absent	Present	Present	Not Tested	Absent	Not Tested	Not evaluated	1
GEMS	Gambia	Africa	100563	ST1b	Absent	Absent	Absent	Absent	Absent	Absent	Present	Absent	Not Tested	Absent	Absent	Absent	Not Tested	Not Tested	Absent	O115-H5	Same	Absent	Absent	Present	Present	Not Tested	Absent	Not Tested	Not evaluated	1
GEMS	Gambia	Africa	100572	ST1b	Absent	Present	Absent	Absent	Absent	Absent	Absent	Absent	Not Tested	Absent	Absent	Absent	Not Tested	Not Tested	Absent	Not Tested or Unknown	Same	Absent	Absent	Present	Present	Not Tested	Present	Not Tested	Not evaluated	1
GEMS	Gambia	Africa	100576	ST1b	Absent	Absent	Absent	Absent	Absent	Absent	Absent	Absent	Not Tested	Absent	Present	Absent	Not Tested	Not Tested	Absent	O63-HNT	Same	Absent	Absent	Present	Present	Not Tested	Present	Not Tested	Not evaluated	1
GEMS	Gambia	Africa	100693	ST1b	Absent	Absent	Absent	Absent	Absent	Absent	Present	Absent	Not Tested	Absent	Absent	Absent	Not Tested	Not Tested	Absent	O115-HNT	Same	Absent	Absent	Present	Present	Not Tested	Absent	Not Tested	Not evaluated	1
GEMS	Gambia	Africa	100841	ST1b	Absent	Absent	Absent	Absent	Absent	Absent	Absent	Absent	Not Tested	Absent	Present	Absent	Not Tested	Not Tested	Absent	O78-HNT	Same	Absent	Absent	Present	Absent	Not Tested	Present	Not Tested	Not evaluated	1
GEMS	Gambia	Africa	103475	LT - ST1b	Absent	Absent	Absent	Absent	Absent	Absent	Present	Absent	Not Tested	Absent	Absent	Absent	Not Tested	Not Tested	Present	O115	Same	Present	Absent	Present	Present	Not Tested	Absent	Not Tested	Not evaluated	2
GEMS	Gambia	Africa	103479	LT - ST1b	Absent	Absent	Absent	Absent	Absent	Absent	Present	Absent	Not Tested	Absent	Absent	Absent	Not Tested	Not Tested	Present	O115	Same	Present	Absent	Present	Present	Not Tested	Absent	Not Tested	Not evaluated	2
GEMS	Gambia	Africa	103480	LT - ST1b	Absent	Absent	Absent	Absent	Absent	Absent	Present	Absent	Not Tested	Absent	Absent	Absent	Not Tested	Not Tested	Present	O115	Same	Present	Absent	Present	Present	Not Tested	Absent	Not Tested	Not evaluated	2
GEMS	Gambia	Africa	103489	LT - ST1b	Absent	Absent	Absent	Absent	Absent	Absent	Present	Absent	Not Tested	Absent	Absent	Absent	Not Tested	Not Tested	Present	NT	Discordant	Present	Absent	Absent	Present	Not Tested	Absent	Not Tested	Not evaluated	2
GEMS	Gambia	Africa	103504	LT - ST1b	Absent	Absent	Absent	Absent	Absent	Absent	Present	Absent	Not Tested	Absent	Absent	Absent	Not Tested	Not Tested	Absent	O115	Same	Present	Absent	Present	Present	Not Tested	Absent	Not Tested	Not evaluated	1
GEMS	Gambia	Africa	103545	LT - ST1b	Absent	Absent	Absent	Absent	Absent	Absent	Present	Absent	Not Tested	Absent	Absent	Absent	Not Tested	Not Tested	Present	O115	Same	Present	Absent	Present	Present	Not Tested	Absent	Not Tested	Not evaluated	2
GEMS	Gambia	Africa	103613	ST1b	Absent	Absent	Absent	Absent	Absent	Absent	Present	Absent	Not Tested	Absent	Present	Absent	Not Tested	Not Tested	Present	Not Tested or Unknown	Same	Absent	Absent	Present	Present	Not Tested	Present	Not Tested	Not evaluated	3
GEMS	Gambia	Africa	103163	LT	Absent	Absent	Absent	Absent	Absent	Absent	Absent	Absent	Not Tested	Absent	Present	Absent	Not Tested	Not Tested	Absent	O174-H45	Same	Present	Absent	Absent	Absent	Not Tested	Absent	Not Tested	Not evaluated	1
GEMS	Gambia	Africa	103110	LT - ST1b	Absent	Absent	Present	Present	Absent	Absent	Absent	Absent	Not Tested	Absent	Absent	Absent	Not Tested	Not Tested	Present	O141-HN	Same	Present	Absent	Present	Present	Not Tested	Present	Not Tested	Not evaluated	3
GEMS	Gambia	Africa	103109	LT - ST1a	Absent	Absent	Absent	Absent	Absent	Absent	Present	Absent	Not Tested	Present	Absent	Absent	Not Tested	Not Tested	Absent	Not Tested or Unknown	Same	Present	Present	Absent	Absent	Not Tested	Absent	Not Tested	Not evaluated	2
GEMS	Gambia	Africa	103061	LT	Absent	Absent	Absent	Absent	Absent	Absent	Absent	Absent	Not Tested	Absent	Absent	Absent	Not Tested	Not Tested	Absent	O162-HN	Same	Present	Absent	Absent	Absent	Not Tested	Absent	Not Tested	Not evaluated	0
GEMS	Gambia	Africa	102928	LT - ST1a	Absent	Absent	Absent	Absent	Absent	Absent	Absent	Absent	Not Tested	Absent	Absent	Absent	Not Tested	Not Tested	Absent	O77-H45	Same	Present	Present	Absent	Absent	Not Tested	Absent	Not Tested	Not evaluated	0
GEMS	Gambia	Africa	102924	LT	Absent	Absent	Absent	Absent	Absent	Absent	Present	Absent	Not Tested	Absent	Absent	Absent	Not Tested	Not Tested	Absent	O167-H27	Same	Present	Absent	Absent	Absent	Not Tested	Absent	Not Tested	Not evaluated	1
GEMS	Gambia	Africa	102878	LT	Absent	Absent	Absent	Absent	Absent	Absent	Absent	Absent	Not Tested	Absent	Absent	Absent	Not Tested	Not Tested	Absent	O141-H9	Same	Present	Absent	Absent	Absent	Not Tested	Present	Not Tested	Not evaluated	0
GEMS	Gambia	Africa	102876	LT	Absent	Absent	Absent	Absent	Absent	Absent	Present	Absent	Not Tested	Absent	Absent	Absent	Not Tested	Not Tested	Present	O114-HN	Same	Present	Absent	Absent	Present	Not Tested	Absent	Not Tested	Not evaluated	2
GEMS	Gambia	Africa	102872	LT	Absent	Absent	Absent	Absent	Absent	Present	Present	Absent	Not Tested	Absent	Absent	Absent	Not Tested	Not Tested	Absent	O82-HNT	Same	Present	Absent	Absent	Absent	Not Tested	Absent	Not Tested	Not evaluated	2
GEMS	Gambia	Africa	102818	LT	Absent	Absent	Absent	Absent	Absent	Absent	Absent	Absent	Not Tested	Absent	Absent	Absent	Not Tested	Not Tested	Absent	Not Tested or Unknown	Same	Present	Absent	Absent	Absent	Not Tested	Absent	Not Tested	Not evaluated	0
GEMS	Gambia	Africa	102712	LT	Absent	Absent	Absent	Absent	Absent	Absent	Absent	Absent	Not Tested	Absent	Absent	Absent	Not Tested	Not Tested	Absent	O88-HNT	Same	Present	Absent	Absent	Absent	Not Tested	Absent	Not Tested	Not evaluated	0
GEMS	Gambia	Africa	102700	LT	Absent	Absent	Absent	Absent	Absent	Absent	Absent	Absent	Not Tested	Absent	Absent	Absent	Not Tested	Not Tested	Absent	Not Tested or Unknown	Same	Present	Absent	Absent	Absent	Not Tested	Present	Not Tested	Not evaluated	0
GEMS	Gambia	Africa	102684	LT - ST1b	Absent	Absent	Absent	Absent	Absent	Present	Present	Absent	Not Tested	Absent	Absent	Absent	Not Tested	Not Tested	Absent	O115-HNT	Same	Present	Absent	Present	Present	Not Tested	Absent	Not Tested	Not evaluated	2
GEMS	Gambia	Africa	102652	LT - ST1b	Absent	Absent	Absent	Absent	Absent	Absent	Present	Absent	Not Tested	Absent	Absent	Absent	Not Tested	Not Tested	Absent	O115-HNT	Same	Present	Absent	Present	Present	Not Tested	Absent	Not Tested	Not evaluated	1
GEMS	Gambia	Africa	102651	LT	Absent	Absent	Absent	Absent	Absent	Absent	Absent	Absent	Not Tested	Absent	Absent	Absent	Not Tested	Not Tested	Absent	O88-H25	Same	Present	Absent	Absent	Absent	Not Tested	Absent	Not Tested	Not evaluated	0
GEMS	Gambia	Africa	102624	LT - ST1b	Absent	Absent	Absent	Absent	Absent	Absent	Present	Absent	Not Tested	Absent	Absent	Absent	Not Tested	Not Tested	Absent	O115-H5	Same	Present	Absent	Present	Present	Not Tested	Absent	Not Tested	Not evaluated	1
GEMS	Gambia	Africa	102616	LT - ST1b	Absent	Absent	Present	Present	Absent	Absent	Absent	Absent	Not Tested	Absent	Absent	Absent	Not Tested	Not Tested	Absent	Not Tested or Unknown	Same	Present	Absent	Present	Present	Not Tested	Present	Not Tested	Not evaluated	2
GEMS	Gambia	Africa	102605	LT - ST1b	Absent	Absent	Absent	Present	Absent	Absent	Absent	Absent	Not Tested	Absent	Absent	Absent	Not Tested	Not Tested	Present	Not Tested or Unknown	Same	Present	Absent	Present	Absent	Not Tested	Present	Not Tested	Not evaluated	2
GEMS	Gambia	Africa	102499	LT - ST1b	Absent	Absent	Present	Present	Absent	Absent	Absent	Absent	Not Tested	Absent	Absent	Absent	Not Tested	Not Tested	Present	O6-H16	Same	Present	Absent	Present	Present	Not Tested	Present	Not Tested	Not evaluated	3
GEMS	Gambia	Africa	102413	LT	Absent	Absent	Absent	Absent	Absent	Absent	Absent	Absent	Not Tested	Absent	Absent	Absent	Not Tested	Not Tested	Absent	Not Tested or Unknown	Same	Present	Absent	Absent	Absent	Not Tested	Present	Not Tested	Not evaluated	0
GEMS	Gambia	Africa	102460	LT - ST1b	Absent	Absent	Present	Present	Absent	Absent	Absent	Absent	Not Tested	Absent	Absent	Absent	Not Tested	Not Tested	Present	O141-HNT	Same	Present	Absent	Present	Present	Not Tested	Present	Not Tested	Not evaluated	3
GEMS	Gambia	Africa	102430	LT	Absent	Absent	Absent	Absent	Absent	Absent	Absent	Absent	Not Tested	Absent	Absent	Absent	Not Tested	Not Tested	Absent	O7-H18	Same	Present	Absent	Absent	Absent	Not Tested	Absent	Not Tested	Not evaluated	0
GEMS	Gambia	Africa	102396	LT - ST1b	Absent	Absent	Present	Present	Absent	Absent	Absent	Absent	Not Tested	Absent	Absent	Absent	Not Tested	Not Tested	Absent	Not Tested or Unknown	Same	Present	Absent	Present	Present	Not Tested	Present	Not Tested	Not evaluated	2
GEMS	Gambia	Africa	102367	LT	Absent	Absent	Absent	Absent	Absent	Absent	Absent	Absent	Not Tested	Absent	Absent	Absent	Not Tested	Not Tested	Absent	Not Tested or Unknown	Same	Present	Absent	Absent	Absent	Not Tested	Absent	Not Tested	Not evaluated	0
GEMS	Gambia	Africa	100620	LT	Absent	Absent	Absent	Absent	Absent	Absent	Absent	Absent	Not Tested	Absent	Absent	Absent	Not Tested	Not Tested	Absent	NT-H27	Same	Present	Absent	Absent	Absent	Not Tested	Absent	Not Tested	Not evaluated	0
GEMS	Gambia	Africa	100662	LT - ST1b	Absent	Absent	Absent	Absent	Absent	Absent	Absent	Absent	Not Tested	Absent	Absent	Absent	Not Tested	Not Tested	Present	Not Tested or Unknown	Same	Present	Absent	Present	Absent	Not Tested	Present	Not Tested	Not evaluated	1
GEMS	Gambia	Africa	100664	LT	Absent	Absent	Absent	Absent	Absent	Absent	Absent	Absent	Not Tested	Absent	Absent	Absent	Not Tested	Not Tested	Absent	O141-H32	Same	Present	Absent	Absent	Present	Not Tested	Absent	Not Tested	Not evaluated	0
GEMS	Gambia	Africa	100687	LT - ST1b	Absent	Absent	Absent	Absent	Absent	Absent	Present	Absent	Not Tested	Absent	Absent	Absent	Not Tested	Not Tested	Absent	O115-HNT	Same	Present	Absent	Present	Present	Not Tested	Absent	Not Tested	Not evaluated	1
GEMS	Gambia	Africa	100714	LT - ST1a	Absent	Absent	Absent	Absent	Absent	Absent	Absent	Absent	Not Tested	Absent	Absent	Absent	Not Tested	Not Tested	Absent	O159-H21	Discordant	Present	Absent	Absent	Absent	Not Tested	Present	Not Tested	Not evaluated	0
GEMS	Gambia	Africa	100786	LT	Absent	Absent	Absent	Absent	Absent	Absent	Absent	Absent	Not Tested	Absent	Absent	Absent	Not Tested	Not Tested	Absent	O82-H1	Same	Present	Absent	Absent	Absent	Not Tested	Absent	Not Tested	Not evaluated	0
GEMS	Gambia	Africa	100829	LT - ST1b	Absent	Absent	Absent	Present	Absent	Absent	Absent	Absent	Not Tested	Absent	Absent	Absent	Not Tested	Not Tested	Absent	Not Tested or Unknown	Same	Present	Absent	Present	Absent	Not Tested	Present	Not Tested	Not evaluated	1
GEMS	Gambia	Africa	100885	LT - ST1a	Absent	Absent	Absent	Absent	Absent	Absent	Absent	Absent	Not Tested	Absent	Absent	Absent	Not Tested	Not Tested	Absent	O77-H45	Same	Present	Present	Absent	Absent	Not Tested	Absent	Not Tested	Not evaluated	0
GEMS	Gambia	Africa	102015	LT	Absent	Absent	Absent	Absent	Absent	Absent	Present	Absent	Not Tested	Absent	Absent	Absent	Not Tested	Not Tested	Present	O25-HN	Same	Present	Absent	Absent	Present	Not Tested	Absent	Not Tested	Not evaluated	2
GEMS	Gambia	Africa	102039	ST1a	Absent	Absent	Absent	Absent	Absent	Absent	Present	Absent	Not Tested	Absent	Absent	Absent	Not Tested	Not Tested	Absent	O27-H7	Same	Absent	Present	Absent	Absent	Not Tested	Absent	Not Tested	Not evaluated	1
GEMS	Gambia	Africa	102148	LT	Absent	Absent	Absent	Absent	Absent	Absent	Absent	Absent	Not Tested	Absent	Absent	Absent	Not Tested	Not Tested	Absent	O118-HNT	Same	Present	Absent	Absent	Absent	Not Tested	Absent	Not Tested	Not evaluated	0
GEMS	Gambia	Africa	102249	LT	Absent	Absent	Absent	Absent	Absent	Absent	Absent	Absent	Not Tested	Absent	Absent	Absent	Not Tested	Not Tested	Absent	O117-H27	Same	Present	Absent	Absent	Absent	Not Tested	Absent	Not Tested	Not evaluated	0
GEMS	Gambia	Africa	102310	LT	Absent	Absent	Absent	Absent	Absent	Absent	Absent	Absent	Not Tested	Absent	Absent	Absent	Not Tested	Not Tested	Absent	O159-HN	Same	Present	Absent	Absent	Absent	Not Tested	Present	Not Tested	Not evaluated	0
GEMS	Mali	Africa	204044	ST1b	Absent	Absent	Absent	Absent	Absent	Absent	Present	Absent	Not Tested	Absent	Absent	Absent	Not Tested	Not Tested	Present	O25	Same	Absent	Absent	Present	Absent	Present	Absent	Absent	No Change	2
GEMS	Mali	Africa	204021	ST1b	Absent	Absent	Absent	Absent	Absent	Absent	Absent	Absent	Not Tested	Absent	Absent	Absent	Not Tested	Not Tested	Absent	O25	Same	Absent	Absent	Present	Absent	Not Tested	Present	Present	No Change	0
GEMS	Mali	Africa	204009	ST1b	Absent	Absent	Absent	Absent	Absent	Absent	Present	Absent	Not Tested	Absent	Absent	Absent	Not Tested	Not Tested	Absent	O58	Same	Absent	Absent	Present	Present	Present	Absent	Absent	No Change	1
GEMS	Mali	Africa	203896	LT - ST1b	Absent	Absent	Absent	Absent	Absent	Absent	Present	Absent	Not Tested	Absent	Absent	Absent	Not Tested	Not Tested	Absent	O114	Same	Present	Absent	Present	Present	Present	Absent	Absent	No Change	1
GEMS	Mali	Africa	203584	LT	Absent	Absent	Absent	Absent	Absent	Absent	Present	Absent	Not Tested	Absent	Absent	Absent	Not Tested	Not Tested	Absent	NT	Same	Present	Absent	Absent	Present	Present	Absent	Absent	No Change	1
GEMS	Mali	Africa	203514	LT	Absent	Absent	Absent	Absent	Absent	Absent	Absent	Absent	Not Tested	Absent	Absent	Absent	Not Tested	Not Tested	Absent	O128	Same	Present	Absent	Absent	Absent	Not Tested	Absent	Not Tested	Not evaluated	0
GEMS	Mali	Africa	203506	LT	Absent	Absent	Absent	Absent	Absent	Absent	Absent	Absent	Not Tested	Absent	Absent	Absent	Not Tested	Not Tested	Absent	O91	Same	Present	Absent	Absent	Absent	Not Tested	Present	Not Tested	Not evaluated	0
GEMS	Mali	Africa	203274	LT	Absent	Absent	Absent	Absent	Absent	Absent	Absent	Absent	Not Tested	Absent	Absent	Absent	Not Tested	Not Tested	Absent	O9	Same	Present	Absent	Absent	Absent	Not Tested	Absent	Not Tested	Not evaluated	0
GEMS	Mali	Africa	203194	LT - ST1a	Absent	Absent	Absent	Absent	Present	Absent	Present	Absent	Not Tested	Absent	Absent	Absent	Not Tested	Not Tested	Absent	Not Tested or Unknown	Same	Present	Present	Absent	Present	Not Tested	Absent	Not Tested	Not evaluated	2
GEMS	Mali	Africa	202736	LT	Absent	Absent	Absent	Absent	Absent	Absent	Present	Absent	Not Tested	Absent	Absent	Absent	Not Tested	Not Tested	Absent	O25	Same	Present	Absent	Absent	Present	Not Tested	Absent	Not Tested	Not evaluated	1
GEMS	Mali	Africa	202715	LT - ST1b	Absent	Absent	Present	Absent	Absent	Absent	Absent	Absent	Not Tested	Absent	Absent	Absent	Not Tested	Not Tested	Absent	Not Tested or Unknown	Same	Present	Absent	Present	Present	Not Tested	Present	Not Tested	Not evaluated	1
GEMS	Mali	Africa	202545	LT	Absent	Absent	Absent	Absent	Absent	Absent	Absent	Absent	Not Tested	Absent	Absent	Absent	Not Tested	Not Tested	Absent	O8	Discordant	Present	Absent	Present	Absent	Not Tested	Absent	Not Tested	Not evaluated	0
GEMS	Mali	Africa	202281	LT - ST1a	Absent	Absent	Absent	Absent	Absent	Absent	Absent	Absent	Not Tested	Present	Absent	Absent	Not Tested	Not Tested	Absent	Not Tested or Unknown	Same	Present	Present	Absent	Absent	Not Tested	Absent	Not Tested	Not evaluated	1
GEMS	Mali	Africa	202326	LT - ST1b	Absent	Absent	Present	Absent	Absent	Absent	Absent	Absent	Not Tested	Absent	Absent	Absent	Not Tested	Not Tested	Absent	Not Tested or Unknown	Same	Present	Absent	Present	Present	Present	Present	Present	Not evaluated	1
GEMS	Mali	Africa	202421	LT - ST1b	Absent	Absent	Absent	Absent	Absent	Absent	Present	Absent	Not Tested	Absent	Absent	Absent	Not Tested	Not Tested	Absent	O115	Same	Present	Absent	Present	Present	Not Tested	Absent	Not Tested	Not evaluated	1
GEMS	Mali	Africa	203740	ST1b	Absent	Absent	Absent	Absent	Absent	Absent	Present	Absent	Not Tested	Absent	Absent	Absent	Not Tested	Not Tested	Absent	O25	Same	Absent	Absent	Present	Absent	Not Tested	Absent	Not Tested	Not evaluated	1
GEMS	Mali	Africa	203517	LT - ST1b	Absent	Absent	Present	Absent	Absent	Absent	Absent	Absent	Not Tested	Absent	Absent	Absent	Not Tested	Not Tested	Absent	Not Tested or Unknown	Same	Present	Absent	Present	Present	Not Tested	Present	Not Tested	Not evaluated	1
GEMS	Mali	Africa	203505	LT - ST1b	Absent	Absent	Absent	Present	Absent	Absent	Absent	Absent	Not Tested	Absent	Absent	Absent	Not Tested	Not Tested	Absent	Not Tested or Unknown	Same	Present	Absent	Present	Absent	Not Tested	Present	Not Tested	Not evaluated	1
GEMS	Mali	Africa	203308	LT - ST1b	Absent	Absent	Present	Absent	Absent	Absent	Absent	Absent	Not Tested	Absent	Absent	Absent	Not Tested	Not Tested	Absent	Not Tested or Unknown	Same	Present	Absent	Present	Present	Not Tested	Present	Not Tested	Not evaluated	1
GEMS	Mali	Africa	202467	LT - ST1b	Absent	Absent	Absent	Absent	Absent	Absent	Present	Absent	Not Tested	Absent	Absent	Absent	Not Tested	Not Tested	Absent	O115	Same	Present	Absent	Present	Present	Not Tested	Absent	Not Tested	Not evaluated	1
GEMS	Mali	Africa	203406	LT - ST1a	Absent	Absent	Absent	Absent	Absent	Absent	Absent	Absent	Not Tested	Present	Absent	Absent	Not Tested	Not Tested	Absent	Not Tested or Unknown	Same	Present	Present	Absent	Absent	Not Tested	Absent	Not Tested	Not evaluated	1
GEMS	Mali	Africa	204051	LT	Absent	Present	Absent	Absent	Absent	Absent	Absent	Absent	Not Tested	Absent	Absent	Absent	Not Tested	Not Tested	Absent	Not Tested or Unknown	Same	Present	Absent	Absent	Absent	Not Tested	Absent	Not Tested	Not evaluated	1
GEMS	Mali	Africa	202789	ST1b	Absent	Absent	Absent	Absent	Absent	Absent	Present	Absent	Not Tested	Absent	Absent	Absent	Not Tested	Not Tested	Absent	O115	Same	Absent	Absent	Present	Present	Present	Absent	Absent	No Change	1
GEMS	Mali	Africa	202709	ST1b	Absent	Absent	Absent	Absent	Absent	Absent	Present	Absent	Not Tested	Absent	Absent	Absent	Not Tested	Not Tested	Absent	O115	Same	Absent	Absent	Present	Present	Present	Absent	Absent	No Change	1
GEMS	Mali	Africa	202733	ST1b	Absent	Absent	Absent	Absent	Absent	Absent	Present	Absent	Not Tested	Absent	Absent	Absent	Not Tested	Not Tested	Absent	O114	Same	Absent	Absent	Present	Present	Present	Absent	Absent	No Change	1
GEMS	Mali	Africa	203886	ST1b	Absent	Absent	Absent	Absent	Absent	Absent	Present	Absent	Not Tested	Absent	Absent	Absent	Not Tested	Not Tested	Absent	O114	Same	Absent	Absent	Present	Present	Present	Absent	Absent	No Change	1
GEMS	Mali	Africa	203802	ST1b	Absent	Absent	Absent	Absent	Absent	Absent	Present	Absent	Not Tested	Absent	Absent	Absent	Not Tested	Not Tested	Absent	O114	Same	Absent	Absent	Present	Absent	Present	Absent	Absent	No Change	1
GEMS	Mali	Africa	203753	LT	Absent	Absent	Absent	Absent	Absent	Absent	Absent	Absent	Not Tested	Absent	Absent	Absent	Not Tested	Not Tested	Absent	NT	Same	Present	Absent	Absent	Absent	Absent	Absent	Absent	No Change	0
GEMS	Mali	Africa	203843	LT	Absent	Absent	Absent	Absent	Absent	Absent	Present	Absent	Not Tested	Absent	Absent	Absent	Not Tested	Not Tested	Absent	O25	Same	Present	Absent	Absent	Present	Present	Absent	Absent	No Change	1
GEMS	Mali	Africa	203853	LT	Absent	Absent	Absent	Absent	Absent	Absent	Absent	Absent	Not Tested	Absent	Absent	Absent	Not Tested	Not Tested	Absent	Not Tested or Unknown	Same	Present	Absent	Absent	Present	Present	Present	Present	No Change	0
GEMS	Mali	Africa	204006	LT	Absent	Absent	Absent	Absent	Absent	Absent	Absent	Absent	Not Tested	Absent	Absent	Absent	Not Tested	Not Tested	Absent	Not Tested or Unknown	Same	Present	Absent	Absent	Absent	Absent	Absent	Absent	No Change	0
GEMS	Mali	Africa	203739	LT - ST1a	Absent	Absent	Absent	Absent	Absent	Absent	Absent	Absent	Not Tested	Absent	Absent	Absent	Not Tested	Not Tested	Absent	O23	Same	Present	Present	Absent	Absent	Absent	Absent	Absent	No Change	0
GEMS	Mali	Africa	203518	LT	Absent	Absent	Absent	Absent	Absent	Absent	Absent	Absent	Not Tested	Absent	Absent	Absent	Not Tested	Not Tested	Absent	O27	Same	Present	Absent	Absent	Absent	Absent	Absent	Absent	No Change	0
GEMS	Mali	Africa	203564	LT	Absent	Absent	Absent	Absent	Absent	Absent	Absent	Absent	Not Tested	Absent	Absent	Absent	Not Tested	Not Tested	Absent	O112	Same	Present	Absent	Absent	Absent	Absent	Absent	Absent	No Change	0
GEMS	Mali	Africa	203102	LT	Absent	Absent	Absent	Absent	Absent	Absent	Absent	Absent	Not Tested	Absent	Absent	Absent	Not Tested	Not Tested	Absent	O114	Same	Present	Absent	Absent	Present	Present	Present	Present	No Change	0
GEMS	Mali	Africa	200145	LT - ST1b	Absent	Present	Absent	Present	Absent	Absent	Absent	Absent	Not Tested	Absent	Absent	Absent	Not Tested	Not Tested	Present	Not Tested or Unknown	Same	Present	Absent	Present	Present	Present	Present	Present	No Change	3
GEMS	Mali	Africa	200156	LT - ST1b	Absent	Absent	Absent	Absent	Absent	Present	Present	Absent	Not Tested	Absent	Absent	Absent	Not Tested	Not Tested	Absent	O115-HNT	Same	Present	Absent	Present	Present	Present	Absent	Absent	No Change	2
GEMS	Mali	Africa	200288	LT - ST1b	Absent	Absent	Absent	Absent	Absent	Absent	Present	Absent	Not Tested	Absent	Absent	Absent	Not Tested	Not Tested	Absent	O114-HNT	Same	Present	Absent	Present	Present	Present	Absent	Absent	No Change	1
GEMS	Mali	Africa	200616	LT	Absent	Absent	Absent	Absent	Absent	Absent	Absent	Absent	Not Tested	Absent	Absent	Absent	Not Tested	Not Tested	Absent	O118-HNT	Same	Present	Absent	Absent	Absent	Absent	Absent	Absent	No Change	0
GEMS	Mali	Africa	200428	LT	Absent	Absent	Absent	Absent	Absent	Absent	Absent	Absent	Not Tested	Present	Absent	Absent	Not Tested	Not Tested	Absent	Not Tested or Unknown	Same	Present	Absent	Absent	Absent	Not Tested	Absent	Not Tested	Not evaluated	1
GEMS	Mali	Africa	200527	ST1a	Absent	Absent	Absent	Absent	Absent	Absent	Present	Absent	Not Tested	Absent	Absent	Absent	Not Tested	Not Tested	Absent	O64-HN	Same	Absent	Present	Absent	Absent	Not Tested	Absent	Not Tested	Not evaluated	1
GEMS	Mali	Africa	200575	LT	Absent	Absent	Absent	Absent	Absent	Absent	Present	Absent	Not Tested	Absent	Absent	Absent	Not Tested	Not Tested	Absent	O64-HNT	Discordant	Present	Absent	Present	Present	Not Tested	Absent	Not Tested	Not evaluated	1
GEMS	Mali	Africa	200617	LT	Absent	Absent	Absent	Absent	Absent	Absent	Absent	Absent	Not Tested	Absent	Absent	Absent	Not Tested	Not Tested	Absent	O7-H18	Same	Present	Absent	Absent	Absent	Not Tested	Absent	Not Tested	Not evaluated	0
GEMS	Mali	Africa	200642	LT - ST1a	Absent	Absent	Absent	Absent	Absent	Absent	Absent	Absent	Not Tested	Present	Absent	Absent	Not Tested	Not Tested	Absent	Not Tested or Unknown	Same	Present	Present	Absent	Absent	Not Tested	Absent	Not Tested	Not evaluated	1
GEMS	Mali	Africa	200857	LT	Absent	Absent	Absent	Absent	Absent	Absent	Present	Absent	Not Tested	Absent	Absent	Absent	Not Tested	Not Tested	Absent	O64-HNT	Same	Present	Absent	Absent	Absent	Not Tested	Absent	Not Tested	Not evaluated	1
GEMS	Mali	Africa	201329	ST1b	Absent	Absent	Absent	Absent	Absent	Present	Present	Absent	Not Tested	Absent	Absent	Absent	Not Tested	Not Tested	Absent	O118-HNT	Same	Absent	Absent	Present	Present	Not Tested	Absent	Not Tested	Not evaluated	2
GEMS	Mali	Africa	201399	ST1b	Absent	Absent	Absent	Absent	Absent	Absent	Present	Absent	Not Tested	Absent	Absent	Absent	Not Tested	Not Tested	Present	O148-HN	Same	Absent	Absent	Present	Absent	Not Tested	Absent	Not Tested	Not evaluated	2
GEMS	Mali	Africa	201448	LT	Absent	Absent	Absent	Absent	Absent	Absent	Absent	Absent	Not Tested	Absent	Absent	Absent	Not Tested	Not Tested	Absent	O9-HNT	Same	Present	Absent	Absent	Present	Not Tested	Present	Not Tested	Not evaluated	0
GEMS	Mali	Africa	200144	LT	Absent	Absent	Absent	Absent	Absent	Absent	Absent	Absent	Not Tested	Absent	Absent	Absent	Not Tested	Not Tested	Absent	O117-H27	Same	Present	Absent	Absent	Absent	Not Tested	Absent	Not Tested	Not evaluated	0
GEMS	Mali	Africa	200150	LT	Absent	Absent	Absent	Absent	Absent	Absent	Absent	Absent	Not Tested	Absent	Absent	Absent	Not Tested	Not Tested	Absent	O25	Same	Present	Absent	Absent	Absent	Not Tested	Absent	Not Tested	Not evaluated	0
GEMS	Mali	Africa	200248	ST1b	Absent	Absent	Absent	Absent	Absent	Absent	Absent	Absent	Not Tested	Absent	Present	Absent	Not Tested	Not Tested	Absent	O78-H12	Same	Absent	Absent	Present	Absent	Not Tested	Present	Not Tested	Not evaluated	1
GEMS	Mali	Africa	200523	LT	Absent	Absent	Absent	Absent	Absent	Absent	Present	Absent	Not Tested	Absent	Absent	Absent	Not Tested	Not Tested	Present	O25-HN	Same	Present	Absent	Absent	Present	Not Tested	Absent	Not Tested	Not evaluated	2
GEMS	Mali	Africa	200583	LT - ST1b	Absent	Absent	Absent	Absent	Absent	Absent	Present	Absent	Not Tested	Absent	Absent	Absent	Not Tested	Not Tested	Absent	O114-HNT	Same	Present	Absent	Present	Present	Not Tested	Absent	Not Tested	Not evaluated	1
GEMS	Mali	Africa	200607	ST1b	Absent	Absent	Absent	Absent	Absent	Absent	Absent	Absent	Not Tested	Absent	Present	Absent	Not Tested	Not Tested	Absent	O92-HN	Same	Absent	Absent	Present	Absent	Not Tested	Present	Not Tested	Not evaluated	1
GEMS	Mali	Africa	200907	LT	Absent	Absent	Absent	Absent	Absent	Absent	Absent	Absent	Not Tested	Absent	Absent	Absent	Not Tested	Not Tested	Absent	O141-HNT	Same	Present	Absent	Absent	Absent	Not Tested	Absent	Not Tested	Not evaluated	0
GEMS	Mali	Africa	201446	LT - ST1a	Absent	Absent	Absent	Absent	Present	Absent	Present	Absent	Not Tested	Absent	Absent	Absent	Not Tested	Not Tested	Present	Not Tested or Unknown	Same	Present	Present	Absent	Present	Not Tested	Absent	Not Tested	Not evaluated	3
GEMS	Mali	Africa	201546	LT - ST1b	Absent	Absent	Present	Present	Absent	Absent	Absent	Absent	Not Tested	Absent	Absent	Absent	Not Tested	Not Tested	Present	O15-HNT	Same	Present	Absent	Present	Absent	Not Tested	Present	Not Tested	Not evaluated	3
GEMS	Mali	Africa	200006	LT	Absent	Absent	Absent	Absent	Absent	Absent	Present	Absent	Not Tested	Absent	Absent	Absent	Not Tested	Not Tested	Present	Not Tested or Unknown	Same	Present	Absent	Absent	Present	Not Tested	Absent	Not Tested	Not evaluated	2
GEMS	Mali	Africa	200023	ST1b	Absent	Absent	Absent	Absent	Absent	Absent	Absent	Absent	Not Tested	Absent	Present	Absent	Not Tested	Not Tested	Absent	Not Tested or Unknown	Same	Absent	Absent	Present	Absent	Not Tested	Present	Not Tested	Not evaluated	1
GEMS	Mali	Africa	200065	ST1b	Absent	Absent	Absent	Absent	Absent	Absent	Present	Absent	Not Tested	Absent	Absent	Absent	Not Tested	Not Tested	Absent	Not Tested or Unknown	Same	Absent	Absent	Present	Present	Not Tested	Absent	Not Tested	Not evaluated	1
GEMS	Mali	Africa	201530	LT - ST1a	Absent	Absent	Absent	Absent	Absent	Absent	Absent	Absent	Not Tested	Absent	Absent	Absent	Not Tested	Not Tested	Absent	O23	Same	Present	Present	Absent	Absent	Not Tested	Absent	Not Tested	Not evaluated	0
GEMS	Mali	Africa	201541	LT - ST1b	Absent	Absent	Absent	Present	Absent	Absent	Absent	Absent	Not Tested	Absent	Absent	Absent	Not Tested	Not Tested	Absent	Not Tested or Unknown	Same	Present	Absent	Present	Absent	Not Tested	Present	Not Tested	Not evaluated	1
GEMS	Mali	Africa	202155	LT - ST1b	Absent	Absent	Present	Present	Absent	Absent	Absent	Absent	Not Tested	Absent	Absent	Absent	Not Tested	Not Tested	Present	O61	Same	Present	Absent	Present	Present	Not Tested	Present	Not Tested	Not evaluated	3
GEMS	Mali	Africa	202243	LT - ST1b	Absent	Absent	Absent	Absent	Absent	Absent	Present	Absent	Not Tested	Absent	Absent	Absent	Not Tested	Not Tested	Absent	O115	Same	Present	Absent	Present	Present	Not Tested	Absent	Not Tested	Not evaluated	1
GEMS	Mali	Africa	202556	ST1b	Absent	Absent	Absent	Absent	Absent	Absent	Present	Absent	Not Tested	Absent	Absent	Absent	Not Tested	Not Tested	Absent	O114	Same	Absent	Absent	Present	Present	Not Tested	Absent	Not Tested	Not evaluated	1
GEMS	Mali	Africa	202702	ST1b	Absent	Absent	Absent	Absent	Absent	Absent	Present	Absent	Not Tested	Absent	Absent	Absent	Not Tested	Not Tested	Absent	O114	Same	Absent	Absent	Present	Present	Not Tested	Absent	Not Tested	Not evaluated	1
GEMS	Mali	Africa	202141	ST1b	Absent	Absent	Absent	Absent	Absent	Present	Present	Absent	Not Tested	Absent	Absent	Absent	Not Tested	Not Tested	Absent	Not Tested or Unknown	Same	Absent	Absent	Present	Present	Not Tested	Absent	Not Tested	Not evaluated	2
GEMS	Mali	Africa	202974	ST1b	Absent	Absent	Absent	Absent	Absent	Absent	Present	Absent	Not Tested	Absent	Absent	Absent	Not Tested	Not Tested	Absent	Not Tested or Unknown	Same	Absent	Absent	Present	Absent	Not Tested	Absent	Not Tested	Not evaluated	1
GEMS	Mali	Africa	203411	LT	Absent	Absent	Absent	Absent	Absent	Absent	Absent	Absent	Not Tested	Absent	Absent	Absent	Not Tested	Not Tested	Absent	Not Tested or Unknown	Same	Present	Absent	Absent	Present	Not Tested	Present	Not Tested	Not evaluated	0
GEMS	Mali	Africa	203425	LT, ST1a	Absent	Absent	Absent	Absent	Absent	Absent	Absent	Absent	Not Tested	Absent	Absent	Absent	Not Tested	Not Tested	Absent	Not Tested or Unknown	Same	Present	Present	Absent	Absent	Not Tested	Absent	Not Tested	Not evaluated	0
GEMS	Mali	Africa	202942	ST1b	Absent	Absent	Absent	Absent	Absent	Absent	Present	Absent	Not Tested	Absent	Absent	Absent	Not Tested	Not Tested	Absent	O114	Same	Absent	Absent	Present	Present	Not Tested	Absent	Not Tested	Not evaluated	1
GEMS	Mali	Africa	203153	ST1b	Absent	Absent	Absent	Absent	Absent	Absent	Absent	Absent	Not Tested	Absent	Absent	Absent	Not Tested	Not Tested	Absent	O146	Same	Absent	Absent	Present	Present	Not Tested	Present	Not Tested	Not evaluated	0
GEMS	Mali	Africa	203394	ST1b	Absent	Absent	Absent	Absent	Absent	Absent	Present	Absent	Not Tested	Absent	Absent	Absent	Not Tested	Not Tested	Absent	O115	Same	Absent	Absent	Present	Present	Not Tested	Absent	Not Tested	Not evaluated	1
GEMS	Mali	Africa	203272	ST1b	Absent	Absent	Absent	Absent	Absent	Absent	Absent	Absent	Not Tested	Absent	Absent	Absent	Not Tested	Not Tested	Absent	O4	Same	Absent	Absent	Present	Present	Not Tested	Present	Not Tested	Not evaluated	0
GEMS	Mali	Africa	202827	LT - ST1b	Absent	Absent	Present	Present	Absent	Absent	Absent	Absent	Not Tested	Absent	Absent	Absent	Not Tested	Not Tested	Absent	Not Tested or Unknown	Same	Present	Absent	Present	Present	Not Tested	Present	Not Tested	Not evaluated	2
GEMS	Mali	Africa	203161	LT	Absent	Absent	Absent	Absent	Absent	Absent	Absent	Absent	Not Tested	Absent	Absent	Absent	Not Tested	Not Tested	Absent	NT	Same	Present	Absent	Absent	Absent	Not Tested	Absent	Not Tested	Not evaluated	0
GEMS	Mali	Africa	200141	LT	Absent	Absent	Absent	Absent	Absent	Absent	Absent	Present	Not Tested	Absent	Absent	Present	Not Tested	Not Tested	Absent	Not Tested or Unknown	Same	Present	Absent	Absent	Present	Not Tested	Present	Not Tested	Not evaluated	2
GEMS	Mali	Africa	202697	LT	Absent	Absent	Absent	Absent	Absent	Absent	Absent	Absent	Not Tested	Absent	Absent	Present	Not Tested	Not Tested	Absent	Not Tested or Unknown	Same	Present	Absent	Absent	Absent	Not Tested	Absent	Not Tested	Not evaluated	1
GEMS	Mali	Africa	204042	LT	Absent	Absent	Absent	Absent	Absent	Absent	Absent	Absent	Not Tested	Absent	Absent	Present	Not Tested	Not Tested	Absent	Not Tested or Unknown	Same	Present	Absent	Absent	Absent	Not Tested	Absent	Not Tested	Not evaluated	1
GEMS	Mali	Africa	204308	LT	Absent	Absent	Absent	Absent	Absent	Absent	Absent	Absent	Not Tested	Absent	Absent	Present	Not Tested	Not Tested	Absent	Not Tested or Unknown	Same	Present	Absent	Absent	Absent	Not Tested	Absent	Not Tested	Not evaluated	1
GEMS	Mali	Africa	204565	LT	Absent	Absent	Absent	Absent	Absent	Absent	Absent	Absent	Not Tested	Absent	Absent	Present	Not Tested	Not Tested	Absent	O159	Same	Present	Absent	Absent	Absent	Not Tested	Absent	Not Tested	Not evaluated	1
GEMS	Mali	Africa	203892	LT	Absent	Absent	Absent	Absent	Absent	Absent	Absent	Present	Not Tested	Absent	Absent	Absent	Not Tested	Not Tested	Absent	Not Tested or Unknown	Same	Present	Absent	Absent	Present	Not Tested	Present	Not Tested	Not evaluated	1
GEMS	Mali	Africa	200367	LT	Absent	Absent	Absent	Absent	Absent	Absent	Absent	Present	Not Tested	Absent	Absent	Absent	Not Tested	Not Tested	Absent	O114-HNT	Same	Present	Absent	Absent	Present	Not Tested	Present	Not Tested	Not evaluated	1
GEMS	Mali	Africa	204353	LT	Absent	Absent	Absent	Absent	Absent	Absent	Absent	Present	Not Tested	Absent	Absent	Absent	Not Tested	Not Tested	Absent	Not Tested or Unknown	Same	Present	Absent	Absent	Present	Not Tested	Present	Not Tested	Not evaluated	1
GEMS	Mali	Africa	202042	LT	Absent	Absent	Absent	Absent	Absent	Absent	Absent	Absent	Not Tested	Absent	Absent	Absent	Not Tested	Not Tested	Absent	NT	Same	Present	Absent	Absent	Absent	Not Tested	Absent	Not Tested	Not evaluated	0
GEMS	Mali	Africa	202948	LT - ST1a	Absent	Absent	Absent	Absent	Present	Absent	Present	Absent	Not Tested	Absent	Absent	Absent	Not Tested	Not Tested	Present	Not Tested or Unknown	Same	Present	Present	Absent	Present	Not Tested	Absent	Not Tested	Not evaluated	3
GEMS	Mali	Africa	204062	LT	Absent	Absent	Absent	Absent	Absent	Absent	Present	Absent	Not Tested	Absent	Absent	Absent	Not Tested	Not Tested	Absent	O25	Same	Present	Absent	Absent	Present	Not Tested	Absent	Not Tested	Not evaluated	1
GEMS	Mali	Africa	204158	LT	Absent	Absent	Absent	Absent	Absent	Absent	Absent	Absent	Not Tested	Absent	Absent	Absent	Not Tested	Not Tested	Absent	Not Tested or Unknown	Same	Present	Absent	Absent	Absent	Not Tested	Absent	Not Tested	Not evaluated	0
GEMS	Mali	Africa	204238	LT	Absent	Absent	Absent	Absent	Absent	Absent	Absent	Absent	Not Tested	Absent	Absent	Absent	Not Tested	Not Tested	Absent	O25	Same	Present	Absent	Absent	Present	Not Tested	Present	Not Tested	Not evaluated	0
GEMS	Mali	Africa	204292	LT - ST1a	Absent	Absent	Absent	Absent	Absent	Absent	Present	Absent	Not Tested	Absent	Absent	Absent	Not Tested	Not Tested	Absent	NT	Same	Present	Present	Absent	Present	Not Tested	Absent	Not Tested	Not evaluated	1
GEMS	Mali	Africa	204346	LT	Absent	Absent	Absent	Absent	Absent	Absent	Absent	Absent	Not Tested	Absent	Absent	Absent	Not Tested	Not Tested	Absent	O117	Same	Present	Absent	Absent	Absent	Not Tested	Absent	Not Tested	Not evaluated	0
GEMS	Mali	Africa	204462	LT	Absent	Absent	Absent	Absent	Absent	Absent	Present	Absent	Not Tested	Absent	Absent	Absent	Not Tested	Not Tested	Absent	N/D	Same	Present	Absent	Absent	Absent	Not Tested	Present	Not Tested	Not evaluated	1
GEMS	Mali	Africa	204561	LT	Absent	Absent	Absent	Absent	Absent	Absent	Absent	Absent	Not Tested	Absent	Absent	Absent	Not Tested	Not Tested	Absent	O159	Same	Present	Absent	Absent	Absent	Not Tested	Absent	Not Tested	Not evaluated	0
GEMS	Mali	Africa	204570	LT	Absent	Absent	Absent	Absent	Absent	Absent	Present	Absent	Not Tested	Absent	Absent	Absent	Not Tested	Not Tested	Absent	Not Tested or Unknown	Same	Present	Absent	Absent	Absent	Not Tested	Absent	Not Tested	Not evaluated	1
GEMS	Mali	Africa	204576	ST1b	Absent	Absent	Absent	Absent	Absent	Absent	Present	Absent	Not Tested	Absent	Absent	Absent	Not Tested	Not Tested	Absent	N/D	Same	Absent	Absent	Present	Present	Not Tested	Absent	Not Tested	Not evaluated	1
GEMS	Mali	Africa	204620	LT	Absent	Absent	Absent	Absent	Absent	Absent	Present	Absent	Not Tested	Absent	Absent	Absent	Not Tested	Not Tested	Absent	O88	Same	Present	Absent	Absent	Present	Not Tested	Absent	Not Tested	Not evaluated	1
GEMS	Mali	Africa	204352	LT	Absent	Absent	Absent	Absent	Absent	Absent	Present	Absent	Not Tested	Absent	Absent	Absent	Not Tested	Not Tested	Absent	O88	Same	Present	Absent	Absent	Absent	Not Tested	Absent	Not Tested	Not evaluated	1
GEMS	Mali	Africa	204614	LT	Absent	Absent	Absent	Absent	Absent	Absent	Absent	Absent	Not Tested	Absent	Absent	Absent	Not Tested	Not Tested	Absent	NT	Same	Present	Absent	Absent	Absent	Not Tested	Absent	Not Tested	Not evaluated	0
GEMS	Mali	Africa	204648	LT	Absent	Absent	Absent	Absent	Absent	Absent	Absent	Absent	Not Tested	Absent	Absent	Absent	Not Tested	Not Tested	Absent	O115	Same	Present	Absent	Absent	Absent	Not Tested	Absent	Not Tested	Not evaluated	0
GEMS	Mali	Africa	204348	ST1b	Absent	Absent	Absent	Absent	Absent	Present	Absent	Absent	Not Tested	Absent	Absent	Absent	Not Tested	Not Tested	Absent	Not Tested or Unknown	Same	Absent	Absent	Present	Present	Not Tested	Absent	Not Tested	Not evaluated	1
GEMS	Mali	Africa	204548	ST1b	Absent	Absent	Absent	Absent	Absent	Absent	Present	Absent	Not Tested	Absent	Present	Absent	Not Tested	Not Tested	Absent	N/D	Same	Absent	Absent	Present	Present	Not Tested	Present	Not Tested	Not evaluated	2
GEMS	Mali	Africa	203822	LT	Absent	Absent	Absent	Absent	Absent	Absent	Absent	Absent	Not Tested	Absent	Absent	Absent	Not Tested	Not Tested	Absent	Not Tested or Unknown	Same	Present	Absent	Absent	Absent	Not Tested	Absent	Not Tested	Not evaluated	0
GEMS	Mali	Africa	204031	LT	Absent	Absent	Absent	Absent	Absent	Absent	Present	Absent	Not Tested	Absent	Absent	Absent	Not Tested	Not Tested	Absent	NT	Same	Present	Absent	Absent	Absent	Not Tested	Present	Not Tested	Not evaluated	1
GEMS	Mozambique	Africa	302929	LT	Absent	Absent	Absent	Absent	Absent	Absent	Absent	Absent	Not Tested	Absent	Absent	Absent	Not Tested	Not Tested	Absent	Not Tested or Unknown	Same	Present	Absent	Absent	Absent	Absent	Absent	Absent	No Change	0
GEMS	Mozambique	Africa	302924	LT	Absent	Absent	Absent	Absent	Absent	Absent	Absent	Absent	Not Tested	Absent	Absent	Absent	Not Tested	Not Tested	Absent	NT	Discordant	Present	Present	Absent	Absent	Absent	Absent	Absent	No Change	0
GEMS	Mozambique	Africa	303074	LT	Absent	Absent	Absent	Absent	Absent	Absent	Absent	Absent	Not Tested	Absent	Absent	Absent	Not Tested	Not Tested	Absent	Not Tested or Unknown	Same	Present	Absent	Absent	Absent	Absent	Absent	Absent	No Change	0
GEMS	Mozambique	Africa	300002	LT	Absent	Absent	Absent	Absent	Absent	Absent	Absent	Absent	Not Tested	Absent	Present	Absent	Not Tested	Not Tested	Absent	O88-HNT	Same	Present	Absent	Absent	Absent	Absent	Absent	Absent	No Change	1
GEMS	Mozambique	Africa	300007	LT - ST1b	Absent	Absent	Absent	Absent	Absent	Absent	Present	Absent	Not Tested	Absent	Absent	Absent	Not Tested	Not Tested	Absent	O115-HNT	Same	Present	Absent	Present	Present	Present	Absent	Absent	No Change	1
GEMS	Mozambique	Africa	300016	LT	Absent	Absent	Absent	Absent	Absent	Absent	Absent	Absent	Not Tested	Absent	Present	Absent	Not Tested	Not Tested	Absent	O40-H25	Same	Present	Absent	Absent	Absent	Absent	Absent	Absent	No Change	1
GEMS	Mozambique	Africa	300018	LT	Absent	Absent	Absent	Absent	Absent	Absent	Absent	Absent	Not Tested	Absent	Present	Absent	Not Tested	Not Tested	Absent	O170-HN	Same	Present	Absent	Absent	Absent	Absent	Absent	Absent	No Change	1
GEMS	Mozambique	Africa	300019	LT - ST1b	Absent	Absent	Absent	Absent	Absent	Present	Present	Absent	Not Tested	Absent	Absent	Absent	Not Tested	Not Tested	Absent	O115-HNT	Same	Present	Absent	Present	Present	Present	Absent	Absent	No Change	2
GEMS	Mozambique	Africa	300020	LT - ST1b	Absent	Present	Absent	Present	Absent	Absent	Absent	Absent	Not Tested	Absent	Present	Absent	Not Tested	Not Tested	Present	Not Tested or Unknown	Same	Present	Absent	Present	Present	Present	Present	Present	No Change	4
GEMS	Mozambique	Africa	300025	LT	Absent	Absent	Absent	Absent	Absent	Absent	Absent	Absent	Not Tested	Absent	Present	Absent	Not Tested	Not Tested	Absent	O18-HNT	Same	Present	Absent	Absent	Absent	Absent	Absent	Absent	No Change	1
GEMS	Mozambique	Africa	300048	LT - ST1b	Absent	Absent	Absent	Absent	Absent	Present	Present	Absent	Not Tested	Absent	Absent	Absent	Not Tested	Not Tested	Absent	O115-HNT	Same	Present	Absent	Present	Present	Present	Absent	Absent	No Change	2
GEMS	Mozambique	Africa	300049	LT - ST1b	Absent	Absent	Absent	Absent	Absent	Absent	Present	Absent	Not Tested	Absent	Absent	Absent	Not Tested	Not Tested	Absent	O115-HNT	Same	Present	Absent	Present	Present	Present	Absent	Absent	No Change	1
GEMS	Mozambique	Africa	300069	LT - ST1b	Absent	Absent	Absent	Absent	Absent	Absent	Present	Absent	Not Tested	Absent	Present	Absent	Not Tested	Not Tested	Absent	O115-HNT	Same	Present	Absent	Present	Present	Present	Absent	Absent	No Change	2
GEMS	Mozambique	Africa	300094	LT - ST1b	Absent	Absent	Absent	Absent	Absent	Absent	Present	Absent	Not Tested	Absent	Present	Absent	Not Tested	Not Tested	Absent	O115-HNT	Same	Present	Absent	Present	Present	Present	Absent	Absent	No Change	2
GEMS	Mozambique	Africa	300096	LT - ST1b	Absent	Absent	Present	Present	Absent	Absent	Absent	Absent	Not Tested	Absent	Absent	Absent	Not Tested	Not Tested	Present	O6-H4	Same	Present	Absent	Present	Present	Present	Present	Present	No Change	3
GEMS	Mozambique	Africa	300097	ST1a	Absent	Absent	Absent	Absent	Absent	Absent	Present	Absent	Not Tested	Absent	Absent	Absent	Not Tested	Not Tested	Present	O27-HNT	Same	Absent	Present	Absent	Present	Present	Absent	Absent	No Change	2
GEMS	Mozambique	Africa	300107	LT - ST1b	Absent	Absent	Present	Present	Absent	Absent	Absent	Absent	Not Tested	Absent	Present	Absent	Not Tested	Not Tested	Absent	Not Tested or Unknown	Same	Present	Absent	Present	Present	Present	Present	Present	No Change	3
GEMS	Mozambique	Africa	300221	LT - ST1b	Absent	Absent	Absent	Absent	Absent	Absent	Present	Absent	Not Tested	Absent	Present	Absent	Not Tested	Not Tested	Absent	O115-HNT	Same	Present	Absent	Present	Present	Present	Absent	Absent	No Change	2
GEMS	Mozambique	Africa	300237	LT - ST1a	Absent	Absent	Absent	Absent	Absent	Absent	Absent	Absent	Not Tested	Absent	Absent	Absent	Not Tested	Not Tested	Absent	O91-H10	Same	Present	Present	Absent	Absent	Absent	Absent	Absent	No Change	0
GEMS	Mozambique	Africa	300239	LT	Absent	Absent	Absent	Absent	Absent	Absent	Present	Absent	Not Tested	Absent	Present	Absent	Not Tested	Not Tested	Present	Not Tested or Unknown	Same	Present	Absent	Absent	Present	Absent	Absent	Absent	No Change	3
GEMS	Mozambique	Africa	300241	ST1b	Absent	Absent	Absent	Absent	Absent	Absent	Present	Absent	Not Tested	Absent	Present	Absent	Not Tested	Not Tested	Absent	O157	Same	Absent	Absent	Present	Absent	Absent	Present	Present	No Change	2
GEMS	Mozambique	Africa	300313	LT - ST1b	Absent	Absent	Absent	Absent	Absent	Absent	Present	Absent	Not Tested	Absent	Absent	Absent	Not Tested	Not Tested	Absent	O115-HNT	Same	Present	Absent	Present	Present	Present	Absent	Absent	No Change	1
GEMS	Mozambique	Africa	300316	ST1b	Absent	Absent	Absent	Absent	Absent	Absent	Absent	Absent	Not Tested	Absent	Present	Absent	Not Tested	Not Tested	Absent	O92-HNT	Same	Absent	Absent	Present	Absent	Absent	Present	Present	No Change	1
GEMS	Mozambique	Africa	300769	ST1b	Absent	Absent	Absent	Absent	Absent	Absent	Absent	Absent	Not Tested	Absent	Absent	Absent	Not Tested	Not Tested	Absent	O6-HN	Same	Absent	Absent	Present	Absent	Not Tested	Present	Not Tested	Not evaluated	0
GEMS	Mozambique	Africa	300773	ST1b	Absent	Absent	Absent	Absent	Absent	Absent	Absent	Absent	Not Tested	Present	Present	Absent	Not Tested	Not Tested	Absent	Not Tested or Unknown	Same	Absent	Absent	Present	Absent	Not Tested	Present	Not Tested	Not evaluated	2
GEMS	Mozambique	Africa	300517	LT - ST1b	Absent	Absent	Present	Present	Absent	Absent	Absent	Absent	Not Tested	Absent	Absent	Absent	Not Tested	Not Tested	Present	O6-O141-HN	Same	Present	Absent	Present	Present	Present	Present	Present	No Change	3
GEMS	Mozambique	Africa	300526	ST1b	Absent	Absent	Absent	Absent	Absent	Absent	Absent	Absent	Not Tested	Absent	Present	Absent	Not Tested	Not Tested	Absent	NT-H7	Same	Absent	Absent	Present	Absent	Absent	Present	Present	No Change	1
GEMS	Mozambique	Africa	300721	LT - ST1b	Absent	Absent	Present	Present	Absent	Absent	Absent	Absent	Not Tested	Absent	Absent	Absent	Not Tested	Not Tested	Present	O6-H16	Same	Present	Absent	Present	Present	Present	Present	Present	No Change	3
GEMS	Mozambique	Africa	300735	LT	Absent	Absent	Absent	Absent	Absent	Absent	Absent	Absent	Not Tested	Absent	Absent	Absent	Not Tested	Not Tested	Absent	NT-HN	Same	Present	Absent	Absent	Absent	Absent	Absent	Absent	No Change	0
GEMS	Mozambique	Africa	300790	LT-STIb	Absent	Absent	Present	Present	Absent	Absent	Absent	Absent	Not Tested	Absent	Absent	Absent	Not Tested	Not Tested	Present	O6-O141-H16	Same	Present	Absent	Present	Present	Present	Present	Present	No Change	3
GEMS	Mozambique	Africa	302042	LT - ST1a	Absent	Absent	Absent	Absent	Absent	Absent	Absent	Absent	Not Tested	Absent	Absent	Absent	Not Tested	Not Tested	Absent	O91	Same	Present	Present	Absent	Absent	Not Tested	Absent	Not Tested	Not evaluated	0
GEMS	Mozambique	Africa	302270	LT - ST1b	Absent	Present	Absent	Present	Absent	Absent	Absent	Absent	Not Tested	Absent	Absent	Absent	Not Tested	Not Tested	Absent	Not Tested or Unknown	Same	Present	Absent	Present	Present	Not Tested	Present	Not Tested	Not evaluated	2
GEMS	Mozambique	Africa	302548	LT - ST1a	Absent	Absent	Absent	Absent	Present	Absent	Present	Absent	Not Tested	Absent	Absent	Absent	Not Tested	Not Tested	Absent	Not Tested or Unknown	Same	Present	Present	Absent	Present	Not Tested	Absent	Not Tested	Not evaluated	2
GEMS	Mozambique	Africa	302659	LT- ST1b	Absent	Absent	Absent	Absent	Absent	Absent	Present	Absent	Not Tested	Absent	Absent	Absent	Not Tested	Not Tested	Absent	O115	Same	Present	Absent	Present	Present	Not Tested	Absent	Not Tested	Not evaluated	1
GEMS	Mozambique	Africa	302667	LT- ST1b	Absent	Absent	Absent	Present	Absent	Absent	Absent	Absent	Not Tested	Absent	Absent	Absent	Not Tested	Not Tested	Present	Not Tested or Unknown	Same	Present	Absent	Present	Absent	Not Tested	Present	Not Tested	Not evaluated	2
GEMS	Mozambique	Africa	302673	LT- ST1b	Absent	Absent	Absent	Absent	Absent	Absent	Present	Absent	Not Tested	Absent	Absent	Absent	Not Tested	Not Tested	Absent	O115	Same	Present	Absent	Present	Present	Not Tested	Absent	Not Tested	Not evaluated	1
GEMS	Mozambique	Africa	302754	LT - ST1b	Absent	Absent	Absent	Absent	Absent	Absent	Present	Absent	Not Tested	Absent	Absent	Absent	Not Tested	Not Tested	Absent	O115	Same	Present	Absent	Present	Present	Not Tested	Absent	Not Tested	Not evaluated	1
GEMS	Mozambique	Africa	302821	LT	Absent	Absent	Absent	Absent	Absent	Absent	Present	Absent	Not Tested	Absent	Absent	Absent	Not Tested	Not Tested	Absent	O115	Discordant	Present	Absent	Present	Present	Not Tested	Absent	Not Tested	Not evaluated	1
GEMS	Mozambique	Africa	302907	LT	Absent	Absent	Absent	Absent	Absent	Absent	Present	Absent	Not Tested	Absent	Absent	Absent	Not Tested	Not Tested	Absent	O25	Same	Present	Absent	Absent	Present	Not Tested	Absent	Not Tested	Not evaluated	1
GEMS	Mozambique	Africa	302910	0	Absent	Absent	Absent	Absent	Absent	Absent	Absent	Absent	Not Tested	Absent	Present	Absent	Not Tested	Not Tested	Absent	Not Tested or Unknown	Discordant	Absent	Absent	Present	Absent	Not Tested	Present	Not Tested	Not evaluated	1
GEMS	Mozambique	Africa	300290	LT	Absent	Absent	Absent	Absent	Absent	Absent	Absent	Absent	Not Tested	Absent	Absent	Present	Not Tested	Not Tested	Absent	Not Tested or Unknown	Same	Present	Absent	Absent	Absent	Not Tested	Absent	Not Tested	Not evaluated	1
GEMS	Mozambique	Africa	300405	LT	Absent	Absent	Absent	Absent	Absent	Absent	Present	Present	Not Tested	Absent	Absent	Absent	Not Tested	Not Tested	Absent	Not Tested or Unknown	Same	Present	Absent	Absent	Present	Not Tested	Present	Not Tested	Not evaluated	2
GEMS	Mozambique	Africa	302004	LT	Absent	Absent	Absent	Absent	Absent	Absent	Absent	Present	Not Tested	Absent	Absent	Absent	Not Tested	Not Tested	Absent	O78-HN	Same	Present	Absent	Absent	Present	Not Tested	Present	Not Tested	Not evaluated	1
GEMS	Mozambique	Africa	302600	LT	Absent	Absent	Absent	Absent	Absent	Absent	Absent	Absent	Not Tested	Absent	Absent	Absent	Not Tested	Not Tested	Absent	NT	Same	Present	Absent	Absent	Absent	Not Tested	Absent	Not Tested	Not evaluated	0
GEMS	Mozambique	Africa	302720	ST1b	Absent	Absent	Absent	Absent	Absent	Absent	Absent	Absent	Not Tested	Absent	Present	Absent	Not Tested	Not Tested	Absent	O78	Same	Absent	Absent	Present	Absent	Not Tested	Present	Not Tested	Not evaluated	1
GEMS	Mozambique	Africa	302986	LT - ST1a	Absent	Present	Absent	Absent	Absent	Absent	Absent	Absent	Not Tested	Absent	Absent	Absent	Not Tested	Not Tested	Absent	Not Tested or Unknown	Same	Present	Present	Absent	Absent	Not Tested	Absent	Not Tested	Not evaluated	1
GEMS	Mozambique	Africa	302921	ST1b	Absent	Absent	Absent	Absent	Absent	Present	Present	Absent	Not Tested	Absent	Absent	Absent	Not Tested	Not Tested	Absent	O115	Same	Absent	Absent	Present	Present	Not Tested	Absent	Not Tested	Not evaluated	2
GEMS	Mozambique	Africa	302988	ST1b	Absent	Absent	Absent	Absent	Absent	Absent	Absent	Absent	Not Tested	Absent	Present	Absent	Not Tested	Not Tested	Absent	O78	Same	Absent	Absent	Present	Absent	Not Tested	Present	Not Tested	Not evaluated	1
GEMS	Mozambique	Africa	302989	ST1b	Absent	Absent	Absent	Absent	Absent	Absent	Absent	Absent	Not Tested	Absent	Present	Absent	Not Tested	Not Tested	Absent	O78	Same	Absent	Absent	Present	Absent	Not Tested	Present	Not Tested	Not evaluated	1
GEMS	Mozambique	Africa	303158	LT - ST1b	Absent	Absent	Present	Present	Absent	Absent	Present	Absent	Not Tested	Absent	Absent	Absent	Not Tested	Not Tested	Present	Not Tested or Unknown	Same	Present	Absent	Present	Present	Not Tested	Present	Not Tested	Not evaluated	4
GEMS	Mozambique	Africa	300006	LT - ST1b	Absent	Absent	Absent	Absent	Absent	Absent	Present	Absent	Not Tested	Absent	Absent	Absent	Not Tested	Not Tested	Absent	O115-HNT	Same	Present	Absent	Present	Present	Not Tested	Absent	Not Tested	Not evaluated	1
GEMS	Mozambique	Africa	300783	ST1b	Absent	Absent	Absent	Absent	Absent	Absent	Absent	Absent	Not Tested	Absent	Absent	Absent	Not Tested	Not Tested	Absent	O92-H34	Same	Absent	Absent	Present	Absent	Not Tested	Present	Not Tested	Not evaluated	0
GEMS	Mozambique	Africa	302025	LT	Absent	Absent	Absent	Absent	Absent	Absent	Absent	Absent	Not Tested	Absent	Absent	Absent	Not Tested	Not Tested	Absent	NT	Same	Present	Absent	Absent	Absent	Not Tested	Absent	Not Tested	Not evaluated	0
GEMS	Mozambique	Africa	302031	ST1b	Absent	Absent	Absent	Absent	Absent	Absent	Absent	Absent	Not Tested	Absent	Absent	Absent	Not Tested	Not Tested	Absent	NT-HN	Same	Absent	Absent	Present	Absent	Not Tested	Present	Not Tested	Not evaluated	0
GEMS	Mozambique	Africa	302054	ST1a	Absent	Absent	Absent	Absent	Absent	Absent	Present	Absent	Not Tested	Absent	Absent	Absent	Not Tested	Not Tested	Present	O27-HNT	Same	Absent	Present	Absent	Absent	Not Tested	Absent	Not Tested	Not evaluated	2
GEMS	Mozambique	Africa	302055	LT	Absent	Absent	Absent	Absent	Absent	Absent	Absent	Absent	Not Tested	Absent	Absent	Absent	Not Tested	Not Tested	Absent	NT	Same	Present	Absent	Absent	Absent	Not Tested	Present	Not Tested	Not evaluated	0
GEMS	Mozambique	Africa	302057	LT - ST1a	Absent	Absent	Absent	Absent	Absent	Absent	Absent	Absent	Not Tested	Absent	Absent	Absent	Not Tested	Not Tested	Absent	NT-HN	Same	Present	Present	Absent	Present	Not Tested	Absent	Not Tested	Not evaluated	0
GEMS	Kenya	Africa	403492	LT	Absent	Absent	Absent	Absent	Absent	Absent	Present	Absent	Not Tested	Absent	Absent	Absent	Not Tested	Not Tested	Absent	O25	Same	Present	Absent	Absent	Present	Absent	Absent	Absent	No Change	1
GEMS	Kenya	Africa	403479	LT	Absent	Absent	Absent	Absent	Absent	Absent	Present	Absent	Not Tested	Absent	Absent	Absent	Not Tested	Not Tested	Present	O25	Same	Present	Absent	Absent	Present	Absent	Absent	Absent	No Change	2
GEMS	Kenya	Africa	403476	LT - ST1a	Absent	Absent	Absent	Absent	Absent	Absent	Absent	Absent	Not Tested	Absent	Present	Absent	Not Tested	Not Tested	Absent	NT	Same	Present	Present	Absent	Present	Present	Absent	Absent	No Change	1
GEMS	Kenya	Africa	403456	LT - ST1b	Absent	Absent	Absent	Absent	Absent	Absent	Absent	Absent	Not Tested	Absent	Absent	Absent	Not Tested	Not Tested	Absent	O6	Same	Present	Absent	Present	Absent	Present	Present	Present	No Change	0
GEMS	Kenya	Africa	403448	LT - ST1a	Absent	Absent	Absent	Absent	Absent	Absent	Present	Absent	Not Tested	Absent	Absent	Absent	Not Tested	Not Tested	Absent	NT	Same	Present	Present	Absent	Present	Absent	Absent	Absent	No Change	1
GEMS	Kenya	Africa	403445	LT	Absent	Absent	Absent	Absent	Absent	Absent	Present	Absent	Not Tested	Absent	Absent	Absent	Not Tested	Not Tested	Absent	NT	Same	Present	Absent	Absent	Present	Absent	Absent	Absent	No Change	1
GEMS	Kenya	Africa	403421	LT	Absent	Absent	Absent	Absent	Absent	Absent	Absent	Absent	Not Tested	Present	Absent	Absent	Not Tested	Not Tested	Absent	Not Tested or Unknown	Same	Present	Absent	Absent	Absent	Absent	Absent	Absent	No Change	1
GEMS	Kenya	Africa	403418	LT - ST1b	Absent	Absent	Absent	Absent	Absent	Absent	Present	Absent	Not Tested	Absent	Absent	Absent	Not Tested	Not Tested	Absent	O21	Same	Present	Absent	Present	Present	Present	Absent	Absent	No Change	1
GEMS	Kenya	Africa	403398	ST1b	Absent	Absent	Absent	Absent	Absent	Absent	Absent	Absent	Not Tested	Absent	Absent	Absent	Not Tested	Not Tested	Absent	O78	Same	Absent	Absent	Present	Absent	Absent	Present	Present	No Change	0
GEMS	Kenya	Africa	403395	ST1b	Absent	Absent	Absent	Absent	Absent	Absent	Present	Absent	Not Tested	Absent	Absent	Absent	Not Tested	Not Tested	Absent	O21	Same	Absent	Absent	Present	Present	Present	Absent	Absent	No Change	1
GEMS	Kenya	Africa	403370	LT	Absent	Absent	Absent	Absent	Absent	Absent	Absent	Absent	Not Tested	Absent	Absent	Absent	Not Tested	Not Tested	Absent	Not Tested or Unknown	Same	Present	Absent	Absent	Absent	Absent	Absent	Absent	No Change	0
GEMS	Kenya	Africa	403367	LT	Absent	Absent	Absent	Absent	Absent	Absent	Absent	Absent	Not Tested	Absent	Absent	Absent	Not Tested	Not Tested	Absent	Not Tested or Unknown	Same	Present	Absent	Absent	Absent	Absent	Absent	Absent	No Change	0
GEMS	Kenya	Africa	403314	ST1b	Absent	Absent	Absent	Absent	Absent	Absent	Absent	Absent	Not Tested	Absent	Absent	Absent	Not Tested	Not Tested	Absent	O78	Same	Absent	Absent	Present	Absent	Absent	Present	Present	No Change	0
GEMS	Kenya	Africa	403292	LT	Absent	Absent	Absent	Absent	Absent	Absent	Absent	Absent	Not Tested	Absent	Absent	Absent	Not Tested	Not Tested	Absent	Not Tested or Unknown	Same	Present	Absent	Absent	Absent	Absent	Absent	Absent	No Change	0
GEMS	Kenya	Africa	403232	ST1b	Absent	Absent	Absent	Absent	Absent	Absent	Absent	Absent	Not Tested	Absent	Absent	Absent	Not Tested	Not Tested	Present	Not Tested or Unknown	Same	Absent	Absent	Present	Present	Absent	Present	Present	No Change	1
GEMS	Kenya	Africa	402388	LT - ST1a	Absent	Absent	Absent	Absent	Absent	Absent	Absent	Absent	Not Tested	Present	Absent	Absent	Not Tested	Not Tested	Absent	Not Tested or Unknown	Same	Present	Present	Absent	Absent	Absent	Absent	Absent	No Change	1
GEMS	Kenya	Africa	403156	ST1b	Absent	Absent	Present	Absent	Absent	Absent	Absent	Absent	Not Tested	Absent	Absent	Absent	Not Tested	Not Tested	Present	Not Tested or Unknown	Same	Absent	Absent	Present	Present	Present	Present	Not Tested	Not evaluated	2
GEMS	Kenya	Africa	403253	ST1b	Absent	Absent	Absent	Absent	Absent	Absent	Absent	Absent	Not Tested	Absent	Absent	Absent	Not Tested	Not Tested	Absent	O85	Same	Absent	Absent	Present	Absent	Absent	Present	Present	Not evaluated	0
GEMS	Kenya	Africa	403351	ST1b	Absent	Absent	Absent	Absent	Absent	Absent	Absent	Absent	Not Tested	Absent	Absent	Absent	Not Tested	Not Tested	Present	Not Tested or Unknown	Same	Absent	Absent	Present	Present	Present	Present	Present	Not evaluated	1
GEMS	Kenya	Africa	403326	LT	Absent	Absent	Absent	Absent	Absent	Absent	Present	Absent	Not Tested	Absent	Absent	Absent	Not Tested	Not Tested	Present	O25	Same	Present	Absent	Absent	Present	Present	Absent	Absent	No Change	2
GEMS	Kenya	Africa	403654	LT	Absent	Present	Absent	Absent	Absent	Absent	Absent	Absent	Not Tested	Absent	Absent	Absent	Not Tested	Not Tested	Absent	Not Tested or Unknown	Same	Present	Absent	Absent	Absent	Absent	Absent	Absent	No Change	1
GEMS	Kenya	Africa	403712	LT - ST1b	Absent	Absent	Absent	Absent	Absent	Present	Present	Absent	Not Tested	Absent	Absent	Absent	Not Tested	Not Tested	Absent	O115	Same	Present	Absent	Present	Present	Present	Absent	Absent	No Change	2
GEMS	Kenya	Africa	403734	LT	Absent	Absent	Absent	Absent	Absent	Absent	Absent	Absent	Not Tested	Absent	Absent	Absent	Not Tested	Not Tested	Present	Not Tested or Unknown	Same	Present	Absent	Absent	Absent	Absent	Absent	Absent	No Change	1
GEMS	Kenya	Africa	403774	LT	Absent	Absent	Absent	Absent	Absent	Absent	Absent	Absent	Not Tested	Absent	Absent	Absent	Not Tested	Not Tested	Absent	Not Tested or Unknown	Same	Present	Absent	Absent	Absent	Absent	Absent	Absent	No Change	0
GEMS	Kenya	Africa	403776	LT	Absent	Absent	Absent	Absent	Absent	Absent	Absent	Absent	Not Tested	Absent	Absent	Absent	Not Tested	Not Tested	Absent	Not Tested or Unknown	Same	Present	Absent	Absent	Absent	Absent	Absent	Absent	No Change	0
GEMS	Kenya	Africa	403812	LT	Absent	Absent	Absent	Absent	Absent	Absent	Absent	Absent	Not Tested	Absent	Absent	Absent	Not Tested	Not Tested	Absent	O159	Same	Present	Absent	Absent	Absent	Absent	Absent	Absent	No Change	0
GEMS	Kenya	Africa	403815	LT	Absent	Absent	Absent	Absent	Absent	Absent	Absent	Absent	Not Tested	Absent	Absent	Absent	Not Tested	Not Tested	Absent	O88	Same	Present	Absent	Absent	Absent	Absent	Absent	Absent	No Change	0
GEMS	Kenya	Africa	403827	LT	Absent	Absent	Absent	Absent	Absent	Absent	Present	Absent	Not Tested	Absent	Absent	Absent	Not Tested	Not Tested	Absent	NT	Same	Present	Absent	Absent	Absent	Absent	Present	Present	No Change	1
GEMS	Kenya	Africa	403829	ST1b	Absent	Absent	Absent	Absent	Absent	Absent	Absent	Absent	Not Tested	Absent	Absent	Absent	Not Tested	Not Tested	Present	Not Tested or Unknown	Discordant	Present	Present	Present	Absent	Absent	Absent	Absent	No Change	1
GEMS	Kenya	Africa	403885	LT	Absent	Absent	Absent	Absent	Absent	Absent	Absent	Absent	Not Tested	Absent	Absent	Absent	Not Tested	Not Tested	Absent	NT	Same	Present	Absent	Absent	Absent	Absent	Absent	Absent	No Change	0
GEMS	Kenya	Africa	403988	ST1b	Absent	Absent	Absent	Absent	Absent	Absent	Absent	Absent	Not Tested	Absent	Present	Absent	Not Tested	Not Tested	Absent	O78	Same	Absent	Absent	Present	Absent	Absent	Present	Present	No Change	1
GEMS	Kenya	Africa	403839	LT - ST1b	Absent	Present	Absent	Present	Absent	Absent	Absent	Absent	Not Tested	Absent	Absent	Absent	Not Tested	Not Tested	Present	Not Tested or Unknown	Same	Present	Absent	Present	Present	Present	Present	Present	No Change	3
GEMS	Kenya	Africa	400527	LT - ST1b	Absent	Absent	Present	Present	Absent	Absent	Absent	Absent	Not Tested	Absent	Present	Absent	Not Tested	Not Tested	Present	Not Tested or Unknown	Discordant	Present	Present	Absent	Absent	Absent	Absent	Absent	No Change	4
GEMS	Kenya	Africa	400530	LT - ST1b	Absent	Absent	Present	Present	Absent	Absent	Absent	Absent	Not Tested	Absent	Absent	Absent	Not Tested	Not Tested	Present	O6-H31	Same	Present	Absent	Present	Present	Present	Present	Present	No Change	3
GEMS	Kenya	Africa	400532	LT - ST1b	Absent	Absent	Absent	Absent	Absent	Absent	Present	Absent	Not Tested	Absent	Absent	Absent	Not Tested	Not Tested	Absent	O115-HNT	Same	Present	Absent	Present	Present	Present	Absent	Absent	No Change	1
GEMS	Kenya	Africa	400563	ST1b	Absent	Present	Absent	Absent	Absent	Absent	Absent	Absent	Not Tested	Absent	Absent	Absent	Not Tested	Not Tested	Absent	Not Tested or Unknown	Same	Absent	Absent	Present	Present	Present	Present	Present	No Change	1
GEMS	Kenya	Africa	400584	ST1b	Absent	Absent	Absent	Absent	Absent	Absent	Present	Absent	Not Tested	Absent	Absent	Absent	Not Tested	Not Tested	Absent	O114-HNT	Same	Absent	Absent	Present	Present	Present	Absent	Absent	No Change	1
GEMS	Kenya	Africa	400588	LT - ST1b	Absent	Absent	Absent	Absent	Absent	Absent	Present	Absent	Not Tested	Absent	Present	Absent	Not Tested	Not Tested	Absent	O115-HNT	Same	Present	Absent	Present	Present	Present	Absent	Absent	No Change	2
GEMS	Kenya	Africa	400599	ST1b	Absent	Absent	Absent	Absent	Absent	Absent	Absent	Absent	Not Tested	Absent	Present	Absent	Not Tested	Not Tested	Absent	O78-HN	Same	Absent	Absent	Present	Absent	Absent	Present	Present	No Change	1
GEMS	Kenya	Africa	400605	ST1b	Absent	Absent	Absent	Absent	Absent	Absent	Absent	Absent	Not Tested	Absent	Present	Absent	Not Tested	Not Tested	Absent	O78-HN	Same	Absent	Absent	Present	Present	Present	Present	Present	No Change	1
GEMS	Kenya	Africa	400640	LT - ST1a	Absent	Absent	Absent	Absent	Absent	Absent	Absent	Absent	Not Tested	Absent	Present	Absent	Not Tested	Not Tested	Absent	O8-HNT	Same	Present	Present	Absent	Present	Present	Absent	Absent	No Change	1
GEMS	Kenya	Africa	400642	ST1b	Absent	Absent	Absent	Absent	Absent	Absent	Absent	Absent	Not Tested	Absent	Present	Absent	Not Tested	Not Tested	Absent	O78-H17	Same	Absent	Absent	Present	Absent	Absent	Present	Present	No Change	1
GEMS	Kenya	Africa	400643	ST1b	Absent	Absent	Absent	Absent	Absent	Present	Absent	Absent	Not Tested	Absent	Present	Absent	Not Tested	Not Tested	Absent	Not Tested or Unknown	Same	Absent	Absent	Present	Present	Absent	Present	Present	No Change	2
GEMS	Kenya	Africa	400649	ST1b	Absent	Absent	Absent	Absent	Absent	Absent	Absent	Absent	Not Tested	Absent	Present	Absent	Not Tested	Not Tested	Absent	O78-HN	Same	Absent	Absent	Present	Absent	Absent	Present	Present	No Change	1
GEMS	Kenya	Africa	400658	ST1b	Absent	Absent	Absent	Absent	Absent	Absent	Absent	Absent	Not Tested	Absent	Present	Absent	Not Tested	Not Tested	Absent	O63	Same	Absent	Absent	Present	Present	Present	Present	Present	No Change	1
GEMS	Kenya	Africa	400698	LT	Absent	Absent	Absent	Absent	Absent	Absent	Absent	Absent	Not Tested	Absent	Present	Absent	Not Tested	Not Tested	Absent	O58-H51	Same	Present	Absent	Absent	Absent	Absent	Absent	Absent	No Change	1
GEMS	Kenya	Africa	400722	LT -ST1a	Absent	Absent	Absent	Absent	Absent	Absent	Absent	Absent	Not Tested	Present	Present	Absent	Not Tested	Not Tested	Absent	Not Tested or Unknown	Same	Present	Present	Absent	Absent	Absent	Absent	Absent	No Change	2
GEMS	Kenya	Africa	400742	ST1b	Absent	Absent	Absent	Absent	Absent	Absent	Absent	Absent	Not Tested	Absent	Present	Absent	Not Tested	Not Tested	Absent	O115-HN	Same	Absent	Absent	Present	Absent	Absent	Present	Present	No Change	1
GEMS	Kenya	Africa	400773	ST1b	Absent	Absent	Absent	Absent	Absent	Absent	Absent	Absent	Not Tested	Absent	Present	Absent	Not Tested	Not Tested	Absent	O61-HN	Same	Absent	Absent	Present	Absent	Absent	Present	Present	No Change	1
GEMS	Kenya	Africa	400777	LT -ST1a	Absent	Absent	Absent	Absent	Absent	Absent	Absent	Absent	Not Tested	Absent	Present	Absent	Not Tested	Not Tested	Absent	O114-HN	Same	Present	Present	Absent	Present	Present	Present	Present	No Change	1
GEMS	Kenya	Africa	400785	LT - ST1b	Absent	Absent	Absent	Absent	Absent	Absent	Present	Absent	Not Tested	Absent	Absent	Absent	Not Tested	Not Tested	Absent	O115-HNT	Same	Present	Absent	Present	Present	Present	Absent	Absent	No Change	1
GEMS	Kenya	Africa	400803	LT - ST1b	Absent	Absent	Absent	Absent	Absent	Absent	Present	Absent	Not Tested	Absent	Absent	Absent	Not Tested	Not Tested	Absent	O115-HNT	Same	Present	Absent	Present	Present	Present	Absent	Absent	No Change	1
GEMS	Kenya	Africa	400807	ST1b	Absent	Absent	Absent	Absent	Absent	Absent	Absent	Absent	Not Tested	Absent	Present	Absent	Not Tested	Not Tested	Absent	O78-HN	Same	Absent	Absent	Present	Present	Present	Present	Present	No Change	1
GEMS	Kenya	Africa	400834	ST1b	Absent	Absent	Absent	Absent	Absent	Absent	Present	Absent	Not Tested	Absent	Present	Absent	Not Tested	Not Tested	Absent	O115-HNT	Same	Absent	Absent	Present	Present	Present	Absent	Absent	No Change	2
GEMS	Kenya	Africa	400841	LT	Absent	Absent	Absent	Absent	Absent	Absent	Absent	Absent	Not Tested	Absent	Present	Absent	Not Tested	Not Tested	Absent	O34-HNT	Same	Present	Absent	Absent	Absent	Absent	Present	Absent	No Change	1
GEMS	Kenya	Africa	400854	LT	Absent	Absent	Absent	Absent	Absent	Absent	Absent	Absent	Not Tested	Absent	Absent	Absent	Not Tested	Not Tested	Absent	O163-H8	Same	Present	Absent	Absent	Absent	Absent	Absent	Absent	No Change	0
GEMS	Kenya	Africa	400875	LT - ST1b	Absent	Absent	Absent	Absent	Absent	Absent	Present	Absent	Not Tested	Absent	Absent	Absent	Not Tested	Not Tested	Absent	O115-HNT	Same	Present	Absent	Present	Present	Present	Present	Absent	No Change	1
GEMS	Kenya	Africa	400985	ST1b	Absent	Absent	Absent	Absent	Absent	Absent	Absent	Absent	Not Tested	Absent	Present	Absent	Not Tested	Not Tested	Absent	NT-HN	Same	Absent	Absent	Present	Absent	Absent	Present	Present	Smaller	1
GEMS	Kenya	Africa	401004	LT - ST1a	Absent	Absent	Absent	Absent	Absent	Absent	Absent	Absent	Not Tested	Absent	Present	Absent	Not Tested	Not Tested	Absent	O73-H45	Same	Present	Present	Absent	Absent	Absent	Present	Absent	No Change	1
GEMS	Kenya	Africa	401023	ST1b	Absent	Absent	Absent	Absent	Absent	Absent	Absent	Absent	Not Tested	Absent	Present	Absent	Not Tested	Not Tested	Absent	O63	Discordant	Absent	Present	Present	Present	Present	Present	Present	No Change	1
GEMS	Kenya	Africa	401068	LT	Absent	Absent	Absent	Absent	Absent	Absent	Present	Absent	Not Tested	Absent	Present	Absent	Not Tested	Not Tested	Present	Not Tested or Unknown	Same	Present	Absent	Absent	Present	Absent	Absent	Absent	No Change	3
GEMS	Kenya	Africa	401080	LT	Absent	Absent	Absent	Absent	Absent	Absent	Present	Absent	Not Tested	Absent	Present	Absent	Not Tested	Not Tested	Absent	O92-H10	Same	Present	Absent	Absent	Present	Absent	Present	Absent	No Change	2
GEMS	Kenya	Africa	401087	LT	Absent	Absent	Absent	Absent	Absent	Absent	Absent	Absent	Not Tested	Absent	Present	Absent	Not Tested	Not Tested	Absent	O62-HNT	Same	Present	Absent	Absent	Present	Absent	Absent	Absent	No Change	1
GEMS	Kenya	Africa	401097	LT	Absent	Absent	Absent	Absent	Absent	Absent	Absent	Absent	Not Tested	Absent	Present	Absent	Not Tested	Not Tested	Absent	O170-HN	Same	Present	Absent	Absent	Absent	Absent	Absent	Absent	No Change	1
GEMS	Kenya	Africa	401186	LT - ST1b	Absent	Absent	Present	Present	Absent	Absent	Absent	Absent	Not Tested	Absent	Absent	Absent	Not Tested	Not Tested	Present	O141-H45	Same	Present	Absent	Present	Present	Present	Present	Present	No Change	3
GEMS	Kenya	Africa	401202	LT - ST1a	Absent	Absent	Absent	Absent	Absent	Absent	Absent	Absent	Not Tested	Absent	Absent	Absent	Not Tested	Not Tested	Absent	O8-HN	Same	Present	Present	Absent	Absent	Absent	Absent	Absent	No Change	0
GEMS	Kenya	Africa	401258	ST1b	Absent	Absent	Absent	Absent	Absent	Absent	Absent	Absent	Not Tested	Absent	Present	Absent	Not Tested	Not Tested	Absent	O78-HN	Same	Absent	Absent	Present	Absent	Absent	Present	Present	No Change	1
GEMS	Kenya	Africa	400952	LT - ST1b	Absent	Absent	Absent	Absent	Absent	Absent	Absent	Absent	Not Tested	Absent	Present	Absent	Not Tested	Not Tested	Absent	O92-HN	Same	Present	Absent	Present	Present	Present	Present	Present	No Change	1
GEMS	Kenya	Africa	401376	LT	Absent	Absent	Absent	Absent	Absent	Absent	Absent	Absent	Not Tested	Absent	Absent	Absent	Not Tested	Not Tested	Absent	Not Tested or Unknown	Same	Present	Absent	Absent	Absent	Absent	Absent	Absent	No Change	0
GEMS	Kenya	Africa	401573	LT - ST1b	Absent	Absent	Present	Present	Absent	Absent	Absent	Absent	Not Tested	Absent	Absent	Absent	Not Tested	Not Tested	Absent	Not Tested or Unknown	Same	Present	Absent	Present	Present	Present	Present	Present	No Change	2
GEMS	Kenya	Africa	401581	LT	Absent	Absent	Absent	Absent	Absent	Absent	Present	Absent	Not Tested	Absent	Absent	Absent	Not Tested	Not Tested	Absent	O6-H7	Same	Present	Absent	Absent	Absent	Absent	Absent	Absent	No Change	1
GEMS	Kenya	Africa	401609	ST1a	Absent	Absent	Absent	Absent	Absent	Absent	Present	Absent	Not Tested	Absent	Absent	Absent	Not Tested	Not Tested	Absent	O169-HNT	Same	Absent	Present	Absent	Absent	Absent	Absent	Absent	No Change	1
GEMS	Kenya	Africa	401644	LT	Absent	Absent	Absent	Absent	Absent	Absent	Absent	Absent	Not Tested	Absent	Present	Absent	Not Tested	Not Tested	Absent	NT-HNT	Same	Present	Absent	Absent	Absent	Absent	Absent	Absent	No Change	1
GEMS	Kenya	Africa	401715	ST1b	Absent	Absent	Absent	Absent	Absent	Absent	Present	Absent	Not Tested	Absent	Present	Absent	Not Tested	Not Tested	Absent	O115-HNT	Same	Absent	Absent	Present	Present	Present	Absent	Absent	No Change	2
GEMS	Kenya	Africa	401724	ST1b	Absent	Absent	Absent	Absent	Absent	Absent	Absent	Absent	Not Tested	Absent	Absent	Absent	Not Tested	Not Tested	Present	Not Tested or Unknown	Same	Absent	Absent	Present	Present	Present	Present	Present	No Change	1
GEMS	Kenya	Africa	401740	LT	Absent	Absent	Absent	Absent	Absent	Absent	Present	Absent	Not Tested	Absent	Absent	Absent	Not Tested	Not Tested	Absent	O64-HNT	Same	Present	Absent	Absent	Absent	Absent	Absent	Absent	No Change	1
GEMS	Kenya	Africa	401783	LT	Absent	Absent	Absent	Absent	Absent	Absent	Absent	Absent	Not Tested	Absent	Absent	Absent	Not Tested	Not Tested	Absent	NT-H33	Same	Present	Absent	Absent	Absent	Absent	Absent	Absent	No Change	0
GEMS	Kenya	Africa	401788	LT	Absent	Absent	Absent	Absent	Absent	Absent	Absent	Absent	Not Tested	Absent	Present	Absent	Not Tested	Not Tested	Absent	O15-H27	Same	Present	Absent	Absent	Absent	Absent	Absent	Absent	No Change	1
GEMS	Kenya	Africa	401803	LT	Absent	Absent	Absent	Absent	Absent	Absent	Absent	Absent	Not Tested	Absent	Absent	Absent	Not Tested	Not Tested	Absent	Not Tested or Unknown	Same	Present	Absent	Absent	Absent	Absent	Absent	Absent	No Change	0
GEMS	Kenya	Africa	401815	LT	Absent	Absent	Absent	Absent	Absent	Absent	Present	Absent	Not Tested	Absent	Absent	Absent	Not Tested	Not Tested	Absent	NT-HN	Same	Present	Absent	Absent	Present	Present	Present	Present	No Change	1
GEMS	Kenya	Africa	401875	LT - ST1b	Absent	Absent	Absent	Absent	Absent	Absent	Present	Absent	Not Tested	Absent	Absent	Absent	Not Tested	Not Tested	Absent	O115-HNT	Same	Present	Absent	Present	Present	Present	Absent	Absent	No Change	1
GEMS	Kenya	Africa	401900	LT	Absent	Absent	Absent	Absent	Absent	Absent	Absent	Absent	Not Tested	Absent	Absent	Absent	Not Tested	Not Tested	Absent	O159-H4	Same	Present	Absent	Absent	Absent	Absent	Absent	Absent	No Change	0
GEMS	Kenya	Africa	401909	LT	Absent	Absent	Absent	Absent	Absent	Absent	Absent	Absent	Not Tested	Absent	Absent	Absent	Not Tested	Not Tested	Absent	O9-HNT	Same	Present	Absent	Absent	Absent	Absent	Absent	Absent	No Change	0
GEMS	Kenya	Africa	401924	ST1b	Absent	Absent	Absent	Absent	Absent	Present	Present	Absent	Not Tested	Absent	Present	Absent	Not Tested	Not Tested	Absent	Not Tested or Unknown	Same	Absent	Absent	Present	Present	Present	Absent	Absent	No Change	3
GEMS	Kenya	Africa	401925	ST1b	Absent	Absent	Absent	Absent	Absent	Absent	Absent	Absent	Not Tested	Absent	Present	Absent	Not Tested	Not Tested	Absent	O78-HN	Same	Absent	Absent	Present	Absent	Absent	Present	Present	No Change	1
GEMS	Kenya	Africa	401952	LT - ST1b	Absent	Present	Absent	Present	Absent	Absent	Absent	Absent	Not Tested	Absent	Absent	Absent	Not Tested	Not Tested	Present	Not Tested or Unknown	Discordant	Absent	Absent	Present	Absent	Absent	Present	Present	No Change	3
GEMS	Kenya	Africa	401984	LT	Absent	Absent	Absent	Absent	Absent	Absent	Absent	Absent	Not Tested	Absent	Absent	Absent	Not Tested	Not Tested	Absent	Not Tested or Unknown	Same	Present	Absent	Absent	Absent	Absent	Absent	Absent	No Change	0
GEMS	Kenya	Africa	401986	ST1b	Absent	Absent	Absent	Absent	Absent	Absent	Absent	Absent	Not Tested	Absent	Present	Absent	Not Tested	Not Tested	Absent	O78-HN	Same	Absent	Absent	Present	Absent	Absent	Present	Present	No Change	1
GEMS	Kenya	Africa	400799	LT - ST1b	Absent	Absent	Present	Present	Absent	Absent	Absent	Absent	Not Tested	Absent	Absent	Absent	Not Tested	Not Tested	Present	O6-HNT	Same	Present	Absent	Present	Present	Present	Present	Present	No Change	3
GEMS	Kenya	Africa	401370	LT	Absent	Absent	Absent	Absent	Absent	Absent	Absent	Absent	Not Tested	Absent	Absent	Absent	Not Tested	Not Tested	Absent	Not Tested or Unknown	Same	Present	Absent	Absent	Absent	Not Tested	Absent	Not Tested	Not evaluated	0
GEMS	Kenya	Africa	401518	LT	Absent	Absent	Absent	Absent	Absent	Absent	Absent	Absent	Not Tested	Absent	Absent	Absent	Not Tested	Not Tested	Absent	NT-HNT	Same	Present	Absent	Absent	Absent	Absent	Absent	Absent	No Change	0
GEMS	Kenya	Africa	400797	LT	Absent	Absent	Absent	Absent	Absent	Absent	Absent	Absent	Not Tested	Absent	Absent	Absent	Not Tested	Not Tested	Absent	O6	Same	Present	Absent	Absent	Absent	Absent	Absent	Absent	No Change	0
GEMS	Kenya	Africa	401312	LT	Absent	Absent	Absent	Absent	Absent	Absent	Present	Absent	Not Tested	Absent	Absent	Absent	Not Tested	Not Tested	Absent	NT-H7	Same	Present	Absent	Absent	Absent	Absent	Absent	Absent	No Change	1
GEMS	Kenya	Africa	401502	ST1b	Absent	Absent	Absent	Absent	Absent	Absent	Absent	Absent	Not Tested	Absent	Present	Absent	Not Tested	Not Tested	Absent	O78-HN	Same	Absent	Absent	Present	Absent	Absent	Present	Present	No Change	1
GEMS	Kenya	Africa	401564	ST1b	Absent	Absent	Absent	Absent	Absent	Absent	Absent	Absent	Not Tested	Absent	Present	Absent	Not Tested	Not Tested	Absent	O63	Same	Absent	Absent	Present	Absent	Absent	Present	Present	No Change	1
GEMS	Kenya	Africa	401567	ST1b	Absent	Absent	Absent	Absent	Absent	Absent	Absent	Absent	Not Tested	Absent	Present	Present	Not Tested	Not Tested	Absent	Not Tested or Unknown	Same	Absent	Absent	Present	Absent	Absent	Present	Present	No Change	2
GEMS	Kenya	Africa	402371	ST1b	Absent	Absent	Absent	Absent	Absent	Absent	Present	Absent	Not Tested	Absent	Absent	Absent	Not Tested	Not Tested	Absent	O115	Same	Absent	Absent	Present	Present	Not Tested	Absent	Not Tested	Not evaluated	1
GEMS	Kenya	Africa	402396	LT - ST1b	Absent	Absent	Absent	Absent	Absent	Absent	Present	Absent	Not Tested	Absent	Absent	Absent	Not Tested	Not Tested	Absent	O115	Same	Present	Absent	Present	Present	Not Tested	Absent	Not Tested	Not evaluated	1
GEMS	Kenya	Africa	402407	ST1b	Absent	Absent	Absent	Absent	Absent	Absent	Absent	Absent	Not Tested	Absent	Present	Absent	Not Tested	Not Tested	Absent	O78	Same	Absent	Absent	Present	Absent	Not Tested	Present	Not Tested	Not evaluated	1
GEMS	Kenya	Africa	402481	LT - ST1b	Absent	Present	Absent	Present	Absent	Absent	Absent	Absent	Not Tested	Absent	Absent	Absent	Not Tested	Not Tested	Absent	Not Tested or Unknown	Same	Present	Absent	Present	Present	Not Tested	Present	Not Tested	Not evaluated	2
GEMS	Kenya	Africa	402514	LT	Absent	Absent	Absent	Absent	Absent	Absent	Present	Absent	Not Tested	Absent	Absent	Absent	Not Tested	Not Tested	Present	NT	Same	Present	Absent	Absent	Present	Not Tested	Absent	Not Tested	Not evaluated	2
GEMS	Kenya	Africa	402524	LT	Absent	Absent	Absent	Absent	Absent	Absent	Absent	Absent	Not Tested	Absent	Absent	Absent	Not Tested	Not Tested	Absent	Not Tested or Unknown	Same	Present	Absent	Absent	Absent	Not Tested	Absent	Not Tested	Not evaluated	0
GEMS	Kenya	Africa	402594	LT - ST1b	Absent	Absent	Absent	Absent	Absent	Absent	Absent	Absent	Not Tested	Absent	Absent	Absent	Not Tested	Not Tested	Absent	NT	Same	Present	Absent	Present	Absent	Not Tested	Absent	Not Tested	Not evaluated	0
GEMS	Kenya	Africa	402552	LT - ST1b	Absent	Present	Absent	Present	Absent	Absent	Absent	Absent	Not Tested	Absent	Absent	Absent	Not Tested	Not Tested	Present	Not Tested or Unknown	Same	Present	Absent	Present	Present	Not Tested	Present	Not Tested	Not evaluated	3
GEMS	Kenya	Africa	402612	LT - ST1b	Absent	Absent	Absent	Absent	Absent	Absent	Present	Absent	Not Tested	Absent	Absent	Absent	Not Tested	Not Tested	Absent	O115	Same	Present	Absent	Present	Present	Not Tested	Absent	Not Tested	Not evaluated	1
GEMS	Kenya	Africa	402661	LT - ST1a	Absent	Absent	Absent	Absent	Absent	Absent	Absent	Absent	Not Tested	Absent	Absent	Absent	Not Tested	Not Tested	Absent	NT	Same	Present	Present	Absent	Present	Not Tested	Absent	Not Tested	Not evaluated	0
GEMS	Kenya	Africa	402731	LT - ST1b	Absent	Present	Absent	Present	Absent	Absent	Present	Absent	Not Tested	Absent	Absent	Absent	Not Tested	Not Tested	Present	Not Tested or Unknown	Same	Present	Absent	Present	Present	Not Tested	Present	Not Tested	Not evaluated	4
GEMS	Kenya	Africa	402747	ST1b	Absent	Absent	Absent	Absent	Absent	Absent	Present	Absent	Not Tested	Absent	Absent	Absent	Not Tested	Not Tested	Absent	NT	Same	Absent	Absent	Present	Absent	Not Tested	Present	Not Tested	Not evaluated	1
GEMS	Kenya	Africa	402762	ST1b	Absent	Absent	Absent	Absent	Absent	Absent	Present	Absent	Not Tested	Absent	Present	Absent	Not Tested	Not Tested	Absent	O78	Same	Absent	Absent	Present	Absent	Not Tested	Present	Not Tested	Not evaluated	2
GEMS	Kenya	Africa	402793	LT	Absent	Absent	Absent	Absent	Absent	Absent	Absent	Absent	Not Tested	Absent	Absent	Absent	Not Tested	Not Tested	Absent	Not Tested or Unknown	Same	Present	Absent	Absent	Absent	Not Tested	Absent	Not Tested	Not evaluated	0
GEMS	Kenya	Africa	402814	LT	Absent	Absent	Absent	Absent	Absent	Absent	Absent	Absent	Not Tested	Absent	Absent	Absent	Not Tested	Not Tested	Absent	Not Tested or Unknown	Same	Present	Absent	Absent	Absent	Not Tested	Absent	Not Tested	Not evaluated	0
GEMS	Kenya	Africa	402878	ST1b	Absent	Absent	Absent	Absent	Absent	Absent	Absent	Absent	Not Tested	Absent	Absent	Absent	Not Tested	Not Tested	Absent	O78	Same	Absent	Absent	Present	Absent	Not Tested	Present	Not Tested	Not evaluated	0
GEMS	Kenya	Africa	402577	LT	Absent	Absent	Absent	Absent	Absent	Absent	Absent	Absent	Not Tested	Absent	Absent	Present	Not Tested	Not Tested	Absent	Not Tested or Unknown	Same	Present	Absent	Absent	Absent	Not Tested	Absent	Not Tested	Not evaluated	1
GEMS	Kenya	Africa	403083	LT	Absent	Absent	Absent	Absent	Absent	Absent	Absent	Absent	Not Tested	Absent	Absent	Present	Not Tested	Not Tested	Absent	Not Tested or Unknown	Same	Present	Absent	Absent	Absent	Not Tested	Absent	Not Tested	Not evaluated	1
GEMS	Kenya	Africa	403168	LT	Absent	Absent	Absent	Absent	Absent	Absent	Absent	Absent	Not Tested	Absent	Absent	Present	Not Tested	Not Tested	Absent	Not Tested or Unknown	Same	Present	Absent	Absent	Present	Not Tested	Present	Not Tested	Not evaluated	1
GEMS	Kenya	Africa	403486	LT	Absent	Absent	Absent	Absent	Absent	Absent	Absent	Absent	Not Tested	Absent	Absent	Present	Not Tested	Not Tested	Absent	Not Tested or Unknown	Same	Present	Absent	Absent	Present	Not Tested	Present	Not Tested	Not evaluated	1
GEMS	Kenya	Africa	402036	LT	Absent	Absent	Absent	Absent	Absent	Absent	Absent	Present	Not Tested	Absent	Absent	Absent	Not Tested	Not Tested	Absent	Not Tested or Unknown	Same	Present	Absent	Absent	Present	Not Tested	Present	Not Tested	Not evaluated	1
GEMS	Kenya	Africa	402071	LT	Absent	Absent	Absent	Absent	Absent	Absent	Absent	Present	Not Tested	Absent	Absent	Absent	Not Tested	Not Tested	Absent	Not Tested or Unknown	Same	Present	Absent	Absent	Present	Not Tested	Present	Not Tested	Not evaluated	1
GEMS	Kenya	Africa	402740	LT	Absent	Absent	Absent	Absent	Absent	Absent	Absent	Present	Not Tested	Absent	Absent	Absent	Not Tested	Not Tested	Absent	Not Tested or Unknown	Same	Present	Absent	Absent	Present	Not Tested	Present	Not Tested	Not evaluated	1
GEMS	Kenya	Africa	403237	LT	Absent	Absent	Absent	Absent	Absent	Absent	Absent	Present	Not Tested	Absent	Absent	Absent	Not Tested	Not Tested	Absent	Not Tested or Unknown	Same	Present	Absent	Absent	Present	Not Tested	Present	Not Tested	Not evaluated	1
GEMS	Kenya	Africa	403338	LT	Absent	Absent	Absent	Absent	Absent	Absent	Absent	Present	Not Tested	Absent	Absent	Absent	Not Tested	Not Tested	Absent	Not Tested or Unknown	Same	Present	Absent	Absent	Present	Not Tested	Present	Not Tested	Not evaluated	1
GEMS	Kenya	Africa	400664	LT	Absent	Absent	Absent	Absent	Absent	Absent	Absent	Present	Not Tested	Absent	Absent	Absent	Not Tested	Not Tested	Absent	O78-HNT	Same	Present	Absent	Absent	Present	Not Tested	Present	Not Tested	Not evaluated	1
GEMS	Kenya	Africa	400726	LT	Absent	Absent	Absent	Absent	Absent	Absent	Absent	Present	Not Tested	Absent	Absent	Absent	Not Tested	Not Tested	Absent	O78-H10	Same	Present	Absent	Absent	Present	Not Tested	Present	Not Tested	Not evaluated	1
GEMS	Kenya	Africa	400883	LT	Absent	Absent	Absent	Absent	Absent	Present	Absent	Present	Not Tested	Absent	Absent	Absent	Not Tested	Not Tested	Absent	O78-HNT	Same	Present	Absent	Absent	Present	Not Tested	Present	Not Tested	Not evaluated	2
GEMS	Kenya	Africa	401624	LT	Absent	Absent	Absent	Absent	Absent	Absent	Absent	Present	Not Tested	Absent	Present	Absent	Not Tested	Not Tested	Absent	Not Tested or Unknown	Same	Present	Absent	Absent	Present	Not Tested	Present	Not Tested	Not evaluated	2
GEMS	Kenya	Africa	401991	LT	Absent	Absent	Absent	Absent	Absent	Absent	Absent	Present	Not Tested	Absent	Absent	Absent	Not Tested	Not Tested	Absent	Not Tested or Unknown	Same	Present	Absent	Absent	Present	Not Tested	Present	Not Tested	Not evaluated	1
GEMS	Kenya	Africa	401992	LT	Absent	Absent	Absent	Absent	Absent	Absent	Absent	Present	Not Tested	Absent	Absent	Absent	Not Tested	Not Tested	Absent	Not Tested or Unknown	Same	Present	Absent	Absent	Present	Not Tested	Present	Not Tested	Not evaluated	1
GEMS	Kenya	Africa	403558	LT	Absent	Absent	Absent	Absent	Absent	Absent	Absent	Absent	Not Tested	Absent	Absent	Absent	Not Tested	Not Tested	Absent	Not Tested or Unknown	Same	Present	Absent	Absent	Absent	Not Tested	Absent	Not Tested	Not evaluated	0
GEMS	Kenya	Africa	403601	LT	Absent	Absent	Absent	Absent	Absent	Absent	Absent	Absent	Not Tested	Absent	Absent	Absent	Not Tested	Not Tested	Absent	Not Tested or Unknown	Same	Present	Absent	Absent	Present	Not Tested	Present	Not Tested	Not evaluated	0
GEMS	Kenya	Africa	403610	LT - ST1b	Absent	Absent	Present	Present	Absent	Absent	Absent	Absent	Not Tested	Absent	Absent	Absent	Not Tested	Not Tested	Present	O6	Same	Present	Absent	Present	Present	Not Tested	Present	Not Tested	Not evaluated	3
GEMS	Kenya	Africa	403625	ST1b	Absent	Absent	Absent	Absent	Absent	Absent	Present	Absent	Not Tested	Absent	Absent	Absent	Not Tested	Not Tested	Absent	O115	Same	Absent	Absent	Present	Present	Not Tested	Absent	Not Tested	Not evaluated	1
GEMS	Kenya	Africa	402007	ST1b	Absent	Absent	Absent	Absent	Absent	Absent	Present	Absent	Not Tested	Absent	Absent	Absent	Not Tested	Not Tested	Absent	O115	Same	Absent	Absent	Present	Present	Not Tested	Absent	Not Tested	Not evaluated	1
GEMS	Kenya	Africa	402341	LT	Absent	Absent	Absent	Absent	Absent	Absent	Absent	Absent	Not Tested	Absent	Absent	Absent	Not Tested	Not Tested	Absent	Not Tested or Unknown	Same	Present	Absent	Absent	Absent	Not Tested	Absent	Not Tested	Not evaluated	0
GEMS	Kenya	Africa	402339	LT	Absent	Absent	Absent	Absent	Absent	Absent	Present	Absent	Not Tested	Absent	Absent	Absent	Not Tested	Not Tested	Present	O6	Discordant	Present	Absent	Present	Present	Not Tested	Present	Not Tested	Not evaluated	2
GEMS	Kenya	Africa	402336	LT - ST1b	Absent	Present	Absent	Present	Absent	Absent	Absent	Absent	Not Tested	Absent	Absent	Absent	Not Tested	Not Tested	Absent	Not Tested or Unknown	Same	Present	Absent	Present	Present	Not Tested	Present	Not Tested	Not evaluated	2
GEMS	Kenya	Africa	402332	LT	Absent	Absent	Absent	Absent	Absent	Absent	Absent	Absent	Not Tested	Absent	Absent	Absent	Not Tested	Not Tested	Present	Not Tested or Unknown	Same	Present	Absent	Absent	Absent	Not Tested	Absent	Not Tested	Not evaluated	1
GEMS	Kenya	Africa	402297	LT	Absent	Absent	Absent	Absent	Absent	Absent	Absent	Absent	Not Tested	Absent	Absent	Absent	Not Tested	Not Tested	Present	Not Tested or Unknown	Discordant	Present	Absent	Present	Present	Not Tested	Present	Not Tested	Not evaluated	1
GEMS	Kenya	Africa	402286	LT - ST1a	Absent	Absent	Absent	Absent	Absent	Absent	Absent	Absent	Not Tested	Absent	Absent	Absent	Not Tested	Not Tested	Absent	O114	Same	Present	Present	Absent	Present	Not Tested	Present	Not Tested	Not evaluated	0
GEMS	Kenya	Africa	402270	LT	Absent	Absent	Absent	Absent	Absent	Absent	Absent	Absent	Not Tested	Absent	Absent	Absent	Not Tested	Not Tested	Absent	Not Tested or Unknown	Same	Present	Absent	Absent	Absent	Not Tested	Present	Not Tested	Not evaluated	0
GEMS	Kenya	Africa	402256	LT	Absent	Absent	Absent	Absent	Absent	Absent	Absent	Absent	Not Tested	Absent	Absent	Absent	Not Tested	Not Tested	Absent	Not Tested or Unknown	Same	Present	Absent	Absent	Absent	Not Tested	Absent	Not Tested	Not evaluated	0
GEMS	Kenya	Africa	402245	ST1b	Absent	Absent	Absent	Absent	Absent	Absent	Present	Absent	Not Tested	Absent	Absent	Absent	Not Tested	Not Tested	Absent	O115	Same	Absent	Absent	Present	Present	Not Tested	Absent	Not Tested	Not evaluated	1
GEMS	Kenya	Africa	402219	LT - ST1b	Absent	Present	Absent	Present	Absent	Absent	Absent	Absent	Not Tested	Absent	Absent	Absent	Not Tested	Not Tested	Present	Not Tested or Unknown	Same	Present	Absent	Present	Present	Not Tested	Present	Not Tested	Not evaluated	3
GEMS	Kenya	Africa	402213	ST1b	Absent	Absent	Absent	Absent	Absent	Absent	Absent	Absent	Not Tested	Absent	Absent	Absent	Not Tested	Not Tested	Absent	O85	Same	Absent	Absent	Present	Absent	Not Tested	Present	Not Tested	Not evaluated	0
GEMS	Kenya	Africa	402159	LT - ST1b	Absent	Absent	Absent	Present	Absent	Absent	Absent	Absent	Not Tested	Absent	Absent	Absent	Not Tested	Not Tested	Absent	Not Tested or Unknown	Same	Present	Absent	Present	Absent	Not Tested	Present	Not Tested	Not evaluated	1
GEMS	Kenya	Africa	402068	LT - ST1b	Absent	Absent	Absent	Absent	Absent	Absent	Present	Absent	Not Tested	Absent	Absent	Absent	Not Tested	Not Tested	Absent	O115	Same	Present	Absent	Present	Present	Not Tested	Absent	Not Tested	Not evaluated	1
GEMS	Kenya	Africa	402052	LT - ST1b	Absent	Absent	Absent	Absent	Absent	Absent	Present	Absent	Not Tested	Absent	Absent	Absent	Not Tested	Not Tested	Absent	O115	Same	Present	Absent	Present	Present	Not Tested	Absent	Not Tested	Not evaluated	1
GEMS	Kenya	Africa	402043	ST1b	Absent	Absent	Absent	Absent	Absent	Absent	Absent	Absent	Not Tested	Absent	Present	Absent	Not Tested	Not Tested	Absent	O78	Same	Absent	Absent	Present	Absent	Not Tested	Present	Not Tested	Not evaluated	1
GEMS	Kenya	Africa	402038	LT - ST1a	Absent	Absent	Absent	Absent	Absent	Absent	Absent	Absent	Not Tested	Present	Absent	Absent	Not Tested	Not Tested	Absent	Not Tested or Unknown	Same	Present	Present	Absent	Absent	Not Tested	Absent	Not Tested	Not evaluated	1
GEMS	Kenya	Africa	402017	LT	Absent	Absent	Absent	Absent	Absent	Absent	Absent	Absent	Not Tested	Absent	Absent	Absent	Not Tested	Not Tested	Absent	Not Tested or Unknown	Same	Present	Absent	Absent	Absent	Not Tested	Absent	Not Tested	Not evaluated	0
GEMS	Kenya	Africa	403213	LT - ST1b	Absent	Present	Absent	Present	Absent	Absent	Absent	Absent	Not Tested	Absent	Absent	Absent	Not Tested	Not Tested	Present	Not Tested or Unknown	Same	Present	Absent	Present	Present	Not Tested	Present	Not Tested	Not evaluated	3
GEMS	Kenya	Africa	403211	LT - ST1a	Absent	Absent	Absent	Absent	Present	Absent	Present	Absent	Not Tested	Absent	Absent	Absent	Not Tested	Not Tested	Present	Not Tested or Unknown	Same	Present	Present	Absent	Present	Not Tested	Absent	Not Tested	Not evaluated	3
GEMS	Kenya	Africa	403207	LT-ST1b	Absent	Absent	Present	Present	Absent	Absent	Absent	Absent	Not Tested	Absent	Absent	Absent	Not Tested	Not Tested	Absent	Not Tested or Unknown	Same	Present	Absent	Present	Present	Not Tested	Present	Not Tested	Not evaluated	2
GEMS	Kenya	Africa	403170	LT - ST1b	Absent	Present	Absent	Present	Absent	Absent	Absent	Absent	Not Tested	Absent	Absent	Absent	Not Tested	Not Tested	Present	Not Tested or Unknown	Same	Present	Absent	Present	Present	Not Tested	Present	Not Tested	Not evaluated	3
GEMS	Kenya	Africa	403140	LT	Absent	Absent	Absent	Absent	Absent	Absent	Present	Absent	Not Tested	Absent	Absent	Absent	Not Tested	Not Tested	Absent	NT	Same	Present	Absent	Absent	Absent	Not Tested	Absent	Not Tested	Not evaluated	1
GEMS	Kenya	Africa	403089	LT - ST1b	Absent	Present	Absent	Present	Absent	Absent	Absent	Absent	Not Tested	Absent	Absent	Absent	Not Tested	Not Tested	Present	Not Tested or Unknown	Same	Present	Absent	Present	Present	Not Tested	Present	Not Tested	Not evaluated	3
GEMS	Kenya	Africa	403079	LT - ST1b	Absent	Absent	Absent	Present	Absent	Absent	Present	Absent	Not Tested	Absent	Absent	Absent	Not Tested	Not Tested	Absent	Not Tested or Unknown	Same	Present	Absent	Present	Absent	Not Tested	Present	Not Tested	Not evaluated	2
GEMS	Kenya	Africa	403068	LT - ST1b	Absent	Absent	Absent	Absent	Absent	Present	Absent	Absent	Not Tested	Absent	Absent	Absent	Not Tested	Not Tested	Absent	Not Tested or Unknown	Same	Present	Absent	Present	Present	Not Tested	Absent	Not Tested	Not evaluated	1
GEMS	Kenya	Africa	403056	LT - ST1b	Absent	Absent	Present	Present	Absent	Absent	Absent	Absent	Not Tested	Absent	Absent	Absent	Not Tested	Not Tested	Present	O6	Same	Present	Absent	Present	Present	Not Tested	Present	Not Tested	Not evaluated	3
GEMS	Kenya	Africa	403047	ST1b	Absent	Absent	Absent	Absent	Absent	Absent	Present	Absent	Not Tested	Absent	Absent	Absent	Not Tested	Not Tested	Absent	O115	Same	Absent	Absent	Present	Present	Not Tested	Absent	Not Tested	Not evaluated	1
GEMS	Kenya	Africa	403030	ST1b	Absent	Absent	Absent	Absent	Absent	Absent	Present	Absent	Not Tested	Absent	Absent	Absent	Not Tested	Not Tested	Present	O148	Same	Absent	Absent	Present	Absent	Not Tested	Absent	Not Tested	Not evaluated	2
GEMS	Kenya	Africa	403027	LT - ST1b	Absent	Present	Absent	Present	Absent	Absent	Absent	Absent	Not Tested	Absent	Absent	Absent	Not Tested	Not Tested	Absent	Not Tested or Unknown	Same	Present	Absent	Present	Present	Not Tested	Present	Not Tested	Not evaluated	2
GEMS	Kenya	Africa	401993	ST1b	Absent	Absent	Absent	Absent	Absent	Absent	Absent	Absent	Not Tested	Absent	Present	Absent	Not Tested	Not Tested	Absent	O78	Same	Absent	Absent	Present	Absent	Not Tested	Present	Not Tested	Not evaluated	1
GEMS	Kenya	Africa	401830	LT	Absent	Absent	Absent	Absent	Absent	Absent	Absent	Absent	Not Tested	Absent	Absent	Absent	Not Tested	Not Tested	Absent	Not Tested or Unknown	Same	Present	Absent	Absent	Absent	Not Tested	Absent	Not Tested	Not evaluated	0
GEMS	Kenya	Africa	401936	LT - ST1b	Absent	Absent	Absent	Present	Absent	Absent	Absent	Absent	Not Tested	Absent	Absent	Absent	Not Tested	Not Tested	Present	Not Tested or Unknown	Same	Present	Absent	Present	Absent	Not Tested	Present	Not Tested	Not evaluated	2
GEMS	India	Asia	500420	LT	Absent	Absent	Absent	Absent	Absent	Absent	Absent	Absent	Not Tested	Absent	Absent	Absent	Not Tested	Not Tested	Absent	Not Tested or Unknown	Same	Present	Absent	Absent	Absent	Absent	Present	Present	No Change	0
GEMS	India	Asia	500439	LT	Absent	Absent	Absent	Absent	Absent	Absent	Present	Absent	Not Tested	Absent	Absent	Absent	Not Tested	Not Tested	Present	O25-HN	Same	Present	Absent	Absent	Present	Absent	Absent	Absent	No Change	2
GEMS	India	Asia	500465	ST1b	Absent	Absent	Absent	Absent	Absent	Absent	Present	Absent	Not Tested	Absent	Absent	Absent	Not Tested	Not Tested	Present	O148-H28	Same	Absent	Absent	Present	Absent	Absent	Absent	Absent	No Change	2
GEMS	India	Asia	500473	LT	Absent	Absent	Absent	Absent	Absent	Absent	Absent	Absent	Not Tested	Absent	Absent	Absent	Not Tested	Not Tested	Absent	Not Tested or Unknown	Same	Present	Absent	Absent	Absent	Absent	Absent	Absent	No Change	0
GEMS	India	Asia	500479	LT - ST1b	Absent	Present	Absent	Present	Absent	Absent	Absent	Absent	Not Tested	Absent	Absent	Absent	Not Tested	Not Tested	Present	Not Tested or Unknown	Same	Present	Absent	Present	Present	Present	Present	Present	No Change	3
GEMS	India	Asia	500480	LT - ST1b	Absent	Absent	Absent	Absent	Absent	Absent	Absent	Absent	Not Tested	Absent	Absent	Absent	Not Tested	Not Tested	Present	Not Tested or Unknown	Same	Present	Absent	Present	Present	Present	Present	Present	No Change	1
GEMS	India	Asia	500487	ST1b	Absent	Absent	Absent	Absent	Absent	Absent	Absent	Absent	Not Tested	Absent	Absent	Absent	Not Tested	Not Tested	Absent	O61-HN	Same	Absent	Absent	Present	Absent	Absent	Present	Present	No Change	0
GEMS	India	Asia	500601	LT - ST1b	Absent	Absent	Present	Present	Absent	Absent	Absent	Absent	Not Tested	Absent	Absent	Absent	Not Tested	Not Tested	Present	O6-O141-HNT	Same	Present	Absent	Present	Present	Present	Present	Present	No Change	3
GEMS	India	Asia	500602	LT - ST1b	Absent	Absent	Absent	Absent	Absent	Absent	Absent	Present	Not Tested	Absent	Absent	Absent	Not Tested	Not Tested	Absent	O114-HNT	Discordant	Present	Absent	Absent	Present	Present	Present	Present	No Change	1
GEMS	India	Asia	500630	ST1b	Absent	Absent	Absent	Absent	Absent	Absent	Absent	Absent	Not Tested	Absent	Present	Absent	Not Tested	Not Tested	Absent	O85-H34	Same	Absent	Absent	Present	Absent	Absent	Present	Present	No Change	1
GEMS	India	Asia	500632	ST1b	Absent	Absent	Absent	Absent	Absent	Absent	Absent	Absent	Not Tested	Absent	Present	Absent	Not Tested	Not Tested	Absent	O78-HNT	Same	Absent	Absent	Present	Absent	Absent	Present	Present	No Change	1
GEMS	India	Asia	500639	LT	Absent	Absent	Absent	Absent	Absent	Absent	Absent	Absent	Not Tested	Absent	Present	Absent	Not Tested	Not Tested	Absent	O88-HNT	Same	Present	Absent	Absent	Absent	Absent	Absent	Absent	No Change	1
GEMS	India	Asia	500643	LT - ST1a	Absent	Absent	Absent	Absent	Absent	Absent	Absent	Absent	Not Tested	Present	Absent	Absent	Not Tested	Not Tested	Present	Not Tested or Unknown	Same	Present	Present	Absent	Absent	Absent	Absent	Absent	No Change	2
GEMS	India	Asia	500662	ST1b	Absent	Absent	Absent	Absent	Absent	Absent	Absent	Absent	Not Tested	Absent	Absent	Absent	Not Tested	Not Tested	Present	Not Tested or Unknown	Same	Absent	Absent	Present	Present	Present	Present	Present	No Change	1
GEMS	India	Asia	500806	LT - ST1b	Absent	Absent	Absent	Absent	Absent	Present	Present	Absent	Not Tested	Absent	Absent	Absent	Not Tested	Not Tested	Absent	O115-HNT	Same	Present	Absent	Present	Present	Present	Absent	Absent	No Change	2
GEMS	India	Asia	500819	LT	Absent	Absent	Absent	Absent	Absent	Absent	Present	Absent	Not Tested	Absent	Absent	Absent	Not Tested	Not Tested	Absent	O64-HNT	Same	Present	Absent	Absent	Absent	Absent	Present	Present	No Change	1
GEMS	India	Asia	500827	LT - ST1b	Absent	Absent	Present	Present	Absent	Absent	Absent	Absent	Not Tested	Absent	Absent	Absent	Not Tested	Not Tested	Present	O6-O141-HNT	Same	Present	Absent	Present	Present	Present	Present	Present	No Change	3
GEMS	India	Asia	500852	LT - ST1b	Absent	Absent	Absent	Absent	Absent	Absent	Present	Absent	Not Tested	Absent	Absent	Absent	Not Tested	Not Tested	Absent	O115-HNT	Same	Present	Absent	Present	Present	Present	Absent	Absent	No Change	1
GEMS	India	Asia	503021	LT - ST1b	Absent	Present	Absent	Present	Absent	Absent	Absent	Absent	Not Tested	Absent	Absent	Absent	Not Tested	Not Tested	Absent	Not Tested or Unknown	Same	Present	Absent	Present	Present	Present	Present	Present	No Change	2
GEMS	India	Asia	503025	ST1b	Absent	Absent	Absent	Absent	Absent	Absent	Present	Absent	Not Tested	Absent	Absent	Absent	Not Tested	Not Tested	Present	O148-H28	Same	Absent	Absent	Present	Absent	Absent	Absent	Absent	No Change	2
GEMS	India	Asia	503045	LT	Absent	Absent	Absent	Absent	Absent	Absent	Absent	Absent	Not Tested	Absent	Absent	Absent	Not Tested	Not Tested	Absent	Not Tested or Unknown	Same	Present	Absent	Absent	Absent	Absent	Absent	Absent	No Change	0
GEMS	India	Asia	503046	ST1b	Absent	Absent	Absent	Absent	Present	Absent	Present	Absent	Not Tested	Absent	Absent	Absent	Not Tested	Not Tested	Absent	Not Tested or Unknown	Same	Absent	Absent	Present	Present	Present	Absent	Absent	No Change	2
GEMS	India	Asia	503210	LT - ST1a	Absent	Absent	Absent	Absent	Absent	Absent	Absent	Absent	Not Tested	Absent	Absent	Absent	Not Tested	Not Tested	Absent	O64-HNT	Same	Present	Present	Absent	Absent	Absent	Absent	Absent	No Change	0
GEMS	India	Asia	503219	LT - ST1b	Absent	Absent	Absent	Present	Absent	Absent	Absent	Absent	Not Tested	Absent	Absent	Absent	Not Tested	Not Tested	Present	Not Tested or Unknown	Same	Present	Absent	Present	Absent	Absent	Present	Present	No Change	2
GEMS	India	Asia	503231	LT - ST1b	Absent	Present	Absent	Present	Absent	Absent	Absent	Absent	Not Tested	Absent	Absent	Absent	Not Tested	Not Tested	Present	Not Tested or Unknown	Same	Present	Absent	Present	Present	Present	Present	Present	No Change	3
GEMS	India	Asia	500883	ST1b	Absent	Absent	Absent	Absent	Absent	Absent	Absent	Absent	Not Tested	Absent	Absent	Absent	Not Tested	Not Tested	Absent	O15	Same	Absent	Absent	Present	Absent	Not Tested	Present	Not Tested	Not evaluated	0
GEMS	India	Asia	504643	LT	Absent	Absent	Absent	Absent	Absent	Absent	Absent	Absent	Not Tested	Absent	Absent	Absent	Not Tested	Not Tested	Absent	Not Tested or Unknown	Discordant	Present	Present	Absent	Present	Not Tested	Absent	Not Tested	Not evaluated	0
GEMS	India	Asia	504650	LT	Absent	Absent	Absent	Absent	Absent	Absent	Present	Absent	Not Tested	Absent	Absent	Absent	Not Tested	Not Tested	Absent	NT	Same	Present	Absent	Absent	Absent	Not Tested	Absent	Not Tested	Not evaluated	1
GEMS	India	Asia	504662	LT - ST1a	Absent	Absent	Absent	Absent	Absent	Absent	Absent	Absent	Not Tested	Absent	Absent	Absent	Not Tested	Not Tested	Absent	O78	Same	Present	Present	Absent	Present	Not Tested	Absent	Not Tested	Not evaluated	0
GEMS	India	Asia	504667	LT	Absent	Absent	Absent	Absent	Absent	Absent	Present	Absent	Not Tested	Absent	Absent	Absent	Not Tested	Not Tested	Absent	NT	Same	Present	Absent	Absent	Absent	Not Tested	Absent	Not Tested	Not evaluated	1
GEMS	India	Asia	504668	LT	Absent	Absent	Absent	Absent	Absent	Absent	Present	Absent	Not Tested	Absent	Absent	Absent	Not Tested	Not Tested	Absent	NT	Same	Present	Absent	Absent	Absent	Not Tested	Absent	Not Tested	Not evaluated	1
GEMS	India	Asia	504088	LT	Absent	Absent	Absent	Absent	Absent	Absent	Absent	Absent	Not Tested	Absent	Absent	Absent	Not Tested	Not Tested	Absent	Not Tested or Unknown	Same	Present	Absent	Absent	Absent	Not Tested	Absent	Not Tested	Not evaluated	0
GEMS	India	Asia	504208	LT - ST1b	Absent	Absent	Present	Present	Absent	Absent	Absent	Absent	Not Tested	Absent	Absent	Absent	Not Tested	Not Tested	Present	O6	Same	Present	Absent	Present	Absent	Not Tested	Present	Not Tested	Not evaluated	3
GEMS	India	Asia	504211	ST1b	Absent	Absent	Absent	Absent	Absent	Absent	Present	Absent	Not Tested	Absent	Absent	Absent	Not Tested	Not Tested	Present	O148	Same	Absent	Absent	Present	Absent	Not Tested	Absent	Not Tested	Not evaluated	2
GEMS	India	Asia	504217	LT - ST1b	Absent	Absent	Absent	Absent	Absent	Absent	Present	Absent	Not Tested	Absent	Absent	Absent	Not Tested	Not Tested	Absent	O115	Same	Present	Absent	Present	Present	Not Tested	Absent	Not Tested	Not evaluated	1
GEMS	India	Asia	504237	ST1b	Absent	Absent	Absent	Absent	Absent	Absent	Present	Absent	Not Tested	Absent	Absent	Absent	Not Tested	Not Tested	Absent	O115	Same	Absent	Absent	Present	Present	Not Tested	Absent	Not Tested	Not evaluated	1
GEMS	India	Asia	504419	LT - ST1b	Absent	Absent	Absent	Absent	Absent	Absent	Present	Absent	Not Tested	Absent	Absent	Absent	Not Tested	Not Tested	Absent	O115	Same	Present	Absent	Present	Present	Not Tested	Absent	Not Tested	Not evaluated	1
GEMS	India	Asia	504427	LT - ST1b	Absent	Absent	Absent	Absent	Absent	Present	Present	Absent	Not Tested	Absent	Absent	Absent	Not Tested	Not Tested	Absent	O115	Discordant	Absent	Absent	Present	Present	Not Tested	Absent	Not Tested	Not evaluated	2
GEMS	India	Asia	504428	LT - ST1b	Absent	Absent	Absent	Absent	Absent	Present	Present	Absent	Not Tested	Absent	Absent	Absent	Not Tested	Not Tested	Absent	O115	Same	Present	Absent	Present	Present	Not Tested	Absent	Not Tested	Not evaluated	2
GEMS	India	Asia	504430	ST1b	Absent	Absent	Absent	Absent	Absent	Absent	Absent	Absent	Not Tested	Absent	Absent	Absent	Not Tested	Not Tested	Absent	NT	Same	Absent	Absent	Present	Absent	Not Tested	Present	Not Tested	Not evaluated	0
GEMS	India	Asia	504236	LT - ST1b	Absent	Absent	Absent	Absent	Absent	Absent	Absent	Absent	Not Tested	Absent	Absent	Absent	Not Tested	Not Tested	Absent	O8	Discordant	Absent	Absent	Present	Present	Not Tested	Present	Not Tested	Not evaluated	0
GEMS	India	Asia	504445	LT - ST1b	Absent	Absent	Absent	Absent	Absent	Absent	Present	Absent	Not Tested	Absent	Absent	Absent	Not Tested	Not Tested	Absent	O115	Same	Present	Absent	Present	Present	Not Tested	Absent	Not Tested	Not evaluated	1
GEMS	India	Asia	504451	LT - ST1b	Absent	Present	Absent	Present	Absent	Absent	Absent	Absent	Not Tested	Absent	Absent	Absent	Not Tested	Not Tested	Present	Not Tested or Unknown	Same	Present	Absent	Present	Present	Not Tested	Present	Not Tested	Not evaluated	3
GEMS	India	Asia	504477	LT - ST1b	Absent	Absent	Absent	Present	Absent	Absent	Absent	Absent	Not Tested	Absent	Absent	Absent	Not Tested	Not Tested	Present	Not Tested or Unknown	Same	Present	Absent	Present	Absent	Not Tested	Present	Not Tested	Not evaluated	2
GEMS	India	Asia	504490	ST1b	Absent	Absent	Absent	Absent	Absent	Absent	Absent	Absent	Not Tested	Absent	Present	Absent	Not Tested	Not Tested	Absent	O78	Same	Absent	Absent	Present	Present	Not Tested	Present	Not Tested	Not evaluated	1
GEMS	India	Asia	504607	LT - ST1b	Absent	Absent	Absent	Present	Absent	Absent	Absent	Absent	Not Tested	Absent	Absent	Absent	Not Tested	Not Tested	Present	Not Tested or Unknown	Same	Present	Absent	Present	Absent	Not Tested	Present	Not Tested	Not evaluated	2
GEMS	India	Asia	500661	LT	Absent	Absent	Absent	Absent	Absent	Absent	Present	Absent	Not Tested	Absent	Absent	Present	Not Tested	Not Tested	Absent	Not Tested or Unknown	Same	Present	Absent	Absent	Present	Not Tested	Present	Not Tested	Not evaluated	2
GEMS	India	Asia	504263	LT	Absent	Absent	Absent	Absent	Absent	Absent	Absent	Absent	Not Tested	Absent	Absent	Present	Not Tested	Not Tested	Absent	Not Tested or Unknown	Same	Present	Absent	Absent	Absent	Not Tested	Absent	Not Tested	Not evaluated	1
GEMS	India	Asia	504613	LT	Absent	Absent	Absent	Absent	Absent	Absent	Absent	Absent	Not Tested	Absent	Absent	Present	Not Tested	Not Tested	Absent	Not Tested or Unknown	Same	Present	Absent	Absent	Absent	Not Tested	Absent	Not Tested	Not evaluated	1
GEMS	India	Asia	504621	LT	Absent	Absent	Absent	Absent	Absent	Absent	Absent	Absent	Not Tested	Absent	Absent	Present	Not Tested	Not Tested	Absent	Not Tested or Unknown	Same	Present	Absent	Absent	Absent	Not Tested	Absent	Not Tested	Not evaluated	1
GEMS	India	Asia	500843	LT	Absent	Absent	Absent	Absent	Absent	Absent	Absent	Present	Not Tested	Absent	Absent	Absent	Not Tested	Not Tested	Absent	O114-HNT	Same	Present	Absent	Absent	Present	Not Tested	Present	Not Tested	Not evaluated	1
GEMS	India	Asia	504858	LT - ST1b	Absent	Absent	Present	Present	Absent	Absent	Absent	Absent	Not Tested	Absent	Absent	Absent	Not Tested	Not Tested	Absent	Not Tested or Unknown	Same	Present	Absent	Present	Present	Not Tested	Present	Not Tested	Not evaluated	2
GEMS	India	Asia	504863	LT	Absent	Absent	Absent	Absent	Absent	Absent	Absent	Absent	Not Tested	Absent	Absent	Absent	Not Tested	Not Tested	Absent	Not Tested or Unknown	Same	Present	Absent	Absent	Absent	Not Tested	Absent	Not Tested	Not evaluated	0
GEMS	India	Asia	504897	LT	Absent	Absent	Absent	Absent	Absent	Absent	Present	Absent	Not Tested	Absent	Absent	Absent	Not Tested	Not Tested	Absent	O159	Same	Present	Absent	Absent	Absent	Not Tested	Present	Not Tested	Not evaluated	1
GEMS	India	Asia	505076	LT - ST1b	Absent	Present	Absent	Present	Absent	Absent	Absent	Absent	Not Tested	Absent	Absent	Absent	Not Tested	Not Tested	Absent	Not Tested or Unknown	Same	Present	Absent	Present	Present	Not Tested	Present	Not Tested	Not evaluated	2
GEMS	India	Asia	505077	LT	Absent	Absent	Absent	Absent	Absent	Absent	Absent	Absent	Not Tested	Absent	Absent	Absent	Not Tested	Not Tested	Absent	O49	Same	Present	Absent	Absent	Absent	Not Tested	Absent	Not Tested	Not evaluated	0
GEMS	India	Asia	503852	LT - ST1b	Absent	Absent	Absent	Absent	Absent	Present	Present	Absent	Not Tested	Absent	Absent	Absent	Not Tested	Not Tested	Absent	O101-HNT	Same	Present	Absent	Present	Present	Not Tested	Absent	Not Tested	Not evaluated	2
GEMS	India	Asia	503673	LT - ST1b	Absent	Absent	Absent	Absent	Absent	Absent	Absent	Absent	Not Tested	Absent	Present	Absent	Not Tested	Not Tested	Absent	O66-H28	Same	Present	Absent	Present	Absent	Not Tested	Present	Not Tested	Not evaluated	1
GEMS	India	Asia	503647	ST1b	Absent	Absent	Absent	Absent	Absent	Absent	Absent	Absent	Not Tested	Absent	Absent	Absent	Not Tested	Not Tested	Absent	NT-HNT	Same	Absent	Absent	Present	Absent	Not Tested	Present	Not Tested	Not evaluated	0
GEMS	India	Asia	503644	ST1b	Absent	Absent	Absent	Absent	Absent	Absent	Absent	Absent	Not Tested	Absent	Absent	Absent	Not Tested	Not Tested	Absent	O8-H19	Same	Absent	Absent	Present	Present	Not Tested	Present	Not Tested	Not evaluated	0
GEMS	India	Asia	503438	LT - ST1b	Absent	Absent	Absent	Absent	Absent	Absent	Present	Absent	Not Tested	Absent	Absent	Absent	Not Tested	Not Tested	Present	O148	Discordant	Absent	Absent	Present	Absent	Not Tested	Absent	Not Tested	Not evaluated	2
GEMS	India	Asia	503418	LT - ST1b	Absent	Absent	Absent	Absent	Absent	Absent	Present	Absent	Not Tested	Absent	Absent	Absent	Not Tested	Not Tested	Absent	O167-HNT	Same	Present	Absent	Present	Present	Not Tested	Absent	Not Tested	Not evaluated	1
GEMS	India	Asia	503698	LT	Absent	Absent	Absent	Absent	Absent	Absent	Absent	Absent	Not Tested	Absent	Absent	Absent	Not Tested	Not Tested	Absent	O27-HNT	Same	Present	Absent	Absent	Absent	Not Tested	Absent	Not Tested	Not evaluated	0
GEMS	India	Asia	503829	ST1b	Absent	Absent	Absent	Absent	Absent	Absent	Present	Absent	Not Tested	Absent	Absent	Absent	Not Tested	Not Tested	Present	O148	Same	Absent	Absent	Present	Absent	Not Tested	Absent	Not Tested	Not evaluated	2
GEMS	India	Asia	503284	LT - ST1a	Absent	Absent	Absent	Absent	Absent	Absent	Absent	Absent	Not Tested	Absent	Absent	Absent	Not Tested	Not Tested	Absent	O159-H27	Same	Present	Present	Absent	Absent	Not Tested	Absent	Not Tested	Not evaluated	0
GEMS	India	Asia	503403	LT - ST1b	Absent	Absent	Present	Present	Absent	Absent	Absent	Absent	Not Tested	Absent	Absent	Absent	Not Tested	Not Tested	Absent	Not Tested or Unknown	Same	Present	Absent	Present	Present	Not Tested	Present	Not Tested	Not evaluated	2
GEMS	India	Asia	503425	LT - ST1b	Absent	Absent	Present	Present	Absent	Absent	Absent	Absent	Not Tested	Absent	Absent	Absent	Not Tested	Not Tested	Absent	Not Tested or Unknown	Same	Present	Absent	Present	Present	Not Tested	Present	Not Tested	Not evaluated	2
GEMS	India	Asia	503440	ST1b	Absent	Absent	Absent	Absent	Absent	Absent	Present	Absent	Not Tested	Absent	Absent	Absent	Not Tested	Not Tested	Absent	O1-O148-H28	Same	Absent	Absent	Present	Absent	Not Tested	Absent	Not Tested	Not evaluated	1
GEMS	India	Asia	503441	LT - ST1b	Absent	Absent	Absent	Absent	Absent	Present	Present	Absent	Not Tested	Absent	Absent	Absent	Not Tested	Not Tested	Absent	O115-HNT	Same	Present	Absent	Present	Present	Not Tested	Absent	Not Tested	Not evaluated	2
GEMS	India	Asia	503455	LT - ST1b	Absent	Absent	Absent	Absent	Absent	Absent	Present	Absent	Not Tested	Absent	Absent	Absent	Not Tested	Not Tested	Absent	O115-O149-HNT	Same	Present	Absent	Present	Present	Not Tested	Absent	Not Tested	Not evaluated	1
GEMS	India	Asia	503458	ST1b	Absent	Absent	Absent	Present	Absent	Absent	Present	Absent	Not Tested	Absent	Absent	Absent	Not Tested	Not Tested	Absent	Not Tested or Unknown	Same	Absent	Absent	Present	Present	Not Tested	Absent	Not Tested	Not evaluated	2
GEMS	India	Asia	503460	LT	Absent	Absent	Absent	Absent	Absent	Absent	Absent	Absent	Not Tested	Absent	Absent	Absent	Not Tested	Not Tested	Absent	Not Tested or Unknown	Discordant	Present	Absent	Present	Present	Not Tested	Absent	Not Tested	Not evaluated	0
GEMS	India	Asia	503469	ST1b	Absent	Absent	Absent	Absent	Absent	Absent	Absent	Absent	Not Tested	Absent	Present	Absent	Not Tested	Not Tested	Absent	O78-HNT	Same	Absent	Absent	Present	Absent	Not Tested	Present	Not Tested	Not evaluated	1
GEMS	India	Asia	503493	LT - ST1b	Absent	Absent	Absent	Present	Absent	Absent	Absent	Absent	Not Tested	Absent	Absent	Absent	Not Tested	Not Tested	Present	Not Tested or Unknown	Same	Present	Absent	Present	Absent	Not Tested	Present	Not Tested	Not evaluated	2
GEMS	India	Asia	503606	ST1b	Absent	Absent	Absent	Absent	Absent	Present	Present	Absent	Not Tested	Absent	Absent	Absent	Not Tested	Not Tested	Absent	O115-HNT	Same	Absent	Absent	Present	Present	Not Tested	Absent	Not Tested	Not evaluated	2
GEMS	India	Asia	503613	LT - ST1b	Absent	Absent	Absent	Absent	Absent	Absent	Present	Absent	Not Tested	Absent	Absent	Absent	Not Tested	Not Tested	Absent	NT-HNT	Discordant	Absent	Absent	Present	Present	Not Tested	Absent	Not Tested	Not evaluated	1
GEMS	India	Asia	503654	LT	Absent	Absent	Absent	Absent	Absent	Present	Absent	Absent	Not Tested	Present	Absent	Absent	Not Tested	Not Tested	Absent	Not Tested or Unknown	Same	Present	Absent	Absent	Present	Not Tested	Present	Not Tested	Not evaluated	2
GEMS	India	Asia	503663	LT	Absent	Absent	Absent	Absent	Absent	Absent	Present	Absent	Not Tested	Absent	Absent	Absent	Not Tested	Not Tested	Absent	NT-HNT	Same	Present	Absent	Absent	Absent	Not Tested	Present	Not Tested	Not evaluated	1
GEMS	India	Asia	503688	LT	Absent	Absent	Absent	Absent	Absent	Absent	Absent	Absent	Not Tested	Absent	Absent	Absent	Not Tested	Not Tested	Absent	O159-H27	Same	Present	Absent	Absent	Absent	Not Tested	Present	Not Tested	Not evaluated	0
GEMS	India	Asia	503806	ST1b	Absent	Absent	Absent	Absent	Absent	Absent	Absent	Absent	Not Tested	Absent	Present	Absent	Not Tested	Not Tested	Absent	NT-HNT	Same	Absent	Absent	Present	Absent	Not Tested	Present	Not Tested	Not evaluated	1
GEMS	India	Asia	503809	ST1b	Absent	Absent	Absent	Absent	Absent	Absent	Absent	Absent	Not Tested	Absent	Absent	Absent	Not Tested	Not Tested	Absent	Not Tested or Unknown	Same	Absent	Absent	Present	Present	Not Tested	Present	Not Tested	Not evaluated	0
GEMS	India	Asia	503825	ST1b	Absent	Absent	Absent	Absent	Absent	Absent	Absent	Absent	Not Tested	Absent	Present	Absent	Not Tested	Not Tested	Absent	O78-HNT	Same	Absent	Absent	Present	Present	Not Tested	Present	Not Tested	Not evaluated	1
GEMS	India	Asia	504008	LT - ST1a	Absent	Absent	Absent	Absent	Absent	Absent	Absent	Absent	Not Tested	Present	Absent	Absent	Not Tested	Not Tested	Absent	Not Tested or Unknown	Same	Present	Present	Absent	Absent	Not Tested	Absent	Not Tested	Not evaluated	1
GEMS	India	Asia	504026	LT - ST1a	Absent	Absent	Absent	Absent	Absent	Absent	Absent	Absent	Not Tested	Absent	Absent	Absent	Not Tested	Not Tested	Absent	NT-H7	Same	Present	Present	Absent	Absent	Not Tested	Absent	Not Tested	Not evaluated	0
GEMS	India	Asia	504052	LT - ST1b	Absent	Absent	Absent	Present	Absent	Absent	Absent	Absent	Not Tested	Absent	Absent	Absent	Not Tested	Not Tested	Absent	Not Tested or Unknown	Same	Present	Absent	Present	Present	Not Tested	Present	Not Tested	Not evaluated	1
GEMS	Bangladesh	Asia	600920	LT	Absent	Absent	Absent	Absent	Absent	Absent	Absent	Absent	Not Tested	Absent	Absent	Absent	Not Tested	Not Tested	Absent	Not Tested or Unknown	Same	Present	Absent	Absent	Absent	Absent	Absent	Absent	No Change	0
GEMS	Bangladesh	Asia	601111	LT - ST1a - ST1b	Absent	Absent	Absent	Absent	Absent	Absent	Present	Absent	Not Tested	Absent	Absent	Absent	Not Tested	Not Tested	Present	O148-H28	Same	Present	Present	Present	Absent	Absent	Absent	Absent	No Change	2
GEMS	Bangladesh	Asia	601131	LT	Absent	Absent	Absent	Absent	Absent	Absent	Absent	Absent	Not Tested	Absent	Absent	Absent	Not Tested	Not Tested	Absent	Not Tested or Unknown	Same	Present	Absent	Absent	Absent	Absent	Absent	Absent	No Change	0
GEMS	Bangladesh	Asia	601142	LT	Absent	Absent	Absent	Absent	Absent	Absent	Absent	Absent	Not Tested	Absent	Absent	Absent	Not Tested	Not Tested	Absent	Not Tested or Unknown	Same	Present	Absent	Absent	Absent	Absent	Present	Present	No Change	0
GEMS	Bangladesh	Asia	600577	ST1b	Absent	Absent	Absent	Absent	Absent	Absent	Absent	Absent	Not Tested	Absent	Absent	Absent	Not Tested	Not Tested	Absent	NT-HN	Same	Absent	Absent	Present	Absent	Absent	Present	Present	No Change	0
GEMS	Bangladesh	Asia	600035	LT - ST1a	Absent	Absent	Absent	Absent	Absent	Absent	Absent	Absent	Not Tested	Absent	Absent	Absent	Not Tested	Not Tested	Absent	O77-HNT	Same	Present	Present	Absent	Absent	Not Tested	Absent	Not Tested	Not evaluated	0
GEMS	Bangladesh	Asia	600259	LT	Absent	Absent	Absent	Absent	Absent	Absent	Absent	Absent	Not Tested	Absent	Absent	Absent	Not Tested	Not Tested	Absent	Not Tested or Unknown	Same	Present	Absent	Absent	Absent	Not Tested	Present	Not Tested	Not evaluated	0
GEMS	Bangladesh	Asia	600337	LT - ST1b	Absent	Present	Absent	Present	Absent	Absent	Absent	Absent	Not Tested	Absent	Absent	Absent	Not Tested	Not Tested	Present	Not Tested or Unknown	Same	Present	Absent	Present	Present	Not Tested	Present	Not Tested	Not evaluated	3
GEMS	Bangladesh	Asia	600469	LT - ST1b	Absent	Present	Absent	Present	Absent	Absent	Absent	Absent	Not Tested	Absent	Absent	Absent	Not Tested	Not Tested	Present	Not Tested or Unknown	Same	Present	Absent	Present	Present	Not Tested	Present	Not Tested	Not evaluated	3
GEMS	Bangladesh	Asia	600489	LT - ST1b	Absent	Absent	Absent	Absent	Absent	Absent	Present	Absent	Not Tested	Absent	Absent	Absent	Not Tested	Not Tested	Absent	O115-HNT	Same	Present	Absent	Present	Present	Not Tested	Absent	Not Tested	Not evaluated	1
GEMS	Bangladesh	Asia	600534	LT - ST1b	Absent	Absent	Present	Present	Absent	Absent	Absent	Absent	Not Tested	Absent	Absent	Absent	Not Tested	Not Tested	Present	O6-O141-H16	Same	Present	Absent	Present	Present	Not Tested	Present	Not Tested	Not evaluated	3
GEMS	Bangladesh	Asia	600555	LT - ST1a	Absent	Absent	Absent	Absent	Absent	Absent	Absent	Absent	Not Tested	Absent	Absent	Absent	Not Tested	Not Tested	Absent	O77-HNT	Discordant	Present	Present	Present	Present	Not Tested	Absent	Absent	Not evaluated	0
GEMS	Bangladesh	Asia	600556	LT - ST1a	Absent	Absent	Absent	Absent	Absent	Absent	Absent	Absent	Not Tested	Absent	Absent	Absent	Not Tested	Not Tested	Absent	O77-HNT	Same	Present	Present	Absent	Absent	Not Tested	Absent	Not Tested	Not evaluated	0
GEMS	Bangladesh	Asia	600576	ST1b	Absent	Absent	Absent	Absent	Absent	Absent	Absent	Absent	Not Tested	Absent	Absent	Present	Not Tested	Not Tested	Absent	Not Tested or Unknown	Same	Absent	Absent	Present	Absent	Not Tested	Present	Not Tested	Not evaluated	1
GEMS	Bangladesh	Asia	600642	LT	Absent	Absent	Absent	Absent	Absent	Absent	Absent	Absent	Not Tested	Absent	Absent	Absent	Not Tested	Not Tested	Absent	Not Tested or Unknown	Same	Present	Absent	Absent	Absent	Not Tested	Absent	Not Tested	Not evaluated	0
GEMS	Bangladesh	Asia	600649	LT	Absent	Absent	Absent	Absent	Absent	Absent	Absent	Absent	Not Tested	Absent	Absent	Absent	Not Tested	Not Tested	Absent	Not Tested or Unknown	Same	Present	Absent	Absent	Absent	Not Tested	Absent	Not Tested	Not evaluated	0
GEMS	Bangladesh	Asia	600696	LT - ST1a	Absent	Absent	Absent	Absent	Absent	Absent	Absent	Present	Not Tested	Present	Absent	Absent	Not Tested	Not Tested	Absent	Not Tested or Unknown	Same	Present	Present	Absent	Absent	Not Tested	Absent	Not Tested	Not evaluated	2
GEMS	Bangladesh	Asia	603393	LT - ST1a	Absent	Absent	Absent	Absent	Absent	Absent	Absent	Absent	Not Tested	Present	Absent	Absent	Not Tested	Not Tested	Absent	Not Tested or Unknown	Same	Present	Present	Absent	Absent	Not Tested	Absent	Not Tested	Not evaluated	1
GEMS	Bangladesh	Asia	603672	LT - ST1b	Absent	Absent	Absent	Absent	Absent	Absent	Present	Absent	Not Tested	Absent	Absent	Absent	Not Tested	Not Tested	Absent	O115	Same	Present	Absent	Present	Present	Not Tested	Absent	Not Tested	Not evaluated	1
GEMS	Bangladesh	Asia	603388	LT	Absent	Absent	Absent	Absent	Absent	Absent	Absent	Absent	Not Tested	Absent	Absent	Absent	Not Tested	Not Tested	Absent	NT	Same	Present	Absent	Absent	Absent	Not Tested	Absent	Not Tested	Not evaluated	0
GEMS	Bangladesh	Asia	603744	ST1b	Absent	Absent	Absent	Absent	Absent	Absent	Present	Absent	Not Tested	Absent	Absent	Absent	Not Tested	Not Tested	Absent	O25	Same	Absent	Absent	Present	Absent	Not Tested	Absent	Not Tested	Not evaluated	1
GEMS	Bangladesh	Asia	603766	ST1b	Absent	Absent	Absent	Absent	Absent	Absent	Present	Absent	Not Tested	Absent	Absent	Absent	Not Tested	Not Tested	Absent	O25	Same	Absent	Absent	Present	Absent	Not Tested	Absent	Not Tested	Not evaluated	1
GEMS	Bangladesh	Asia	603815	LT - ST1b	Absent	Absent	Absent	Absent	Absent	Absent	Present	Absent	Not Tested	Absent	Absent	Absent	Not Tested	Not Tested	Absent	O115	Same	Present	Absent	Present	Present	Not Tested	Absent	Not Tested	Not evaluated	1
GEMS	Bangladesh	Asia	600748	LT	Absent	Absent	Absent	Absent	Absent	Absent	Absent	Absent	Not Tested	Absent	Absent	Present	Not Tested	Not Tested	Absent	Not Tested or Unknown	Same	Present	Absent	Absent	Present	Not Tested	Present	Not Tested	Not evaluated	1
GEMS	Bangladesh	Asia	603020	LT	Absent	Absent	Absent	Absent	Absent	Absent	Absent	Absent	Not Tested	Absent	Absent	Present	Not Tested	Not Tested	Absent	Not Tested or Unknown	Same	Present	Absent	Absent	Absent	Not Tested	Absent	Not Tested	Not evaluated	1
GEMS	Bangladesh	Asia	600468	ST1b	Absent	Absent	Absent	Absent	Absent	Absent	Present	Absent	Not Tested	Absent	Absent	Absent	Not Tested	Not Tested	Absent	O8	Discordant	Present	Absent	Present	Present	Present	Present	Present	No Change	1
GEMS	Bangladesh	Asia	601009	LT	Absent	Absent	Absent	Absent	Absent	Absent	Absent	Absent	Not Tested	Absent	Absent	Absent	Not Tested	Not Tested	Absent	Not Tested or Unknown	Same	Present	Absent	Absent	Absent	Not Tested	Absent	Not Tested	Not evaluated	0
GEMS	Bangladesh	Asia	601028	LT - ST1a	Absent	Absent	Absent	Absent	Absent	Absent	Absent	Absent	Not Tested	Absent	Absent	Absent	Not Tested	Not Tested	Absent	O25	Same	Present	Present	Absent	Absent	Not Tested	Absent	Not Tested	Not evaluated	0
GEMS	Bangladesh	Asia	603936	LT - ST1a	Absent	Absent	Absent	Absent	Absent	Absent	Absent	Absent	Not Tested	Absent	Absent	Absent	Not Tested	Not Tested	Absent	O64	Same	Present	Present	Absent	Absent	Not Tested	Absent	Not Tested	Not evaluated	0
GEMS	Bangladesh	Asia	603937	ST1b	Absent	Absent	Present	Present	Absent	Absent	Absent	Absent	Not Tested	Absent	Absent	Absent	Not Tested	Not Tested	Present	O6	Discordant	Present	Absent	Present	Present	Not Tested	Present	Not Tested	Not evaluated	3
GEMS	Bangladesh	Asia	604113	LT	Absent	Absent	Absent	Absent	Absent	Absent	Present	Absent	Not Tested	Absent	Absent	Absent	Not Tested	Not Tested	Present	O25	Same	Present	Absent	Absent	Present	Not Tested	Absent	Not Tested	Not evaluated	2
GEMS	Bangladesh	Asia	604143	LT	Absent	Absent	Absent	Absent	Absent	Absent	Present	Absent	Not Tested	Absent	Absent	Absent	Not Tested	Not Tested	Absent	O159	Same	Present	Absent	Absent	Absent	Not Tested	Present	Not Tested	Not evaluated	1
GEMS	Bangladesh	Asia	604247	LT	Absent	Absent	Absent	Absent	Absent	Absent	Absent	Absent	Not Tested	Absent	Absent	Absent	Not Tested	Not Tested	Absent	Not Tested or Unknown	Same	Present	Absent	Absent	Absent	Not Tested	Present	Not Tested	Not evaluated	0
GEMS	Bangladesh	Asia	604254	LT - ST1b	Absent	Absent	Absent	Absent	Absent	Absent	Present	Absent	Not Tested	Absent	Absent	Absent	Not Tested	Not Tested	Absent	O115	Same	Present	Absent	Present	Present	Not Tested	Absent	Not Tested	Not evaluated	1
GEMS	Bangladesh	Asia	602762	ST1b	Absent	Absent	Absent	Absent	Absent	Absent	Absent	Absent	Not Tested	Absent	Present	Absent	Not Tested	Not Tested	Absent	O78-H12	Same	Absent	Absent	Present	Absent	Not Tested	Present	Not Tested	Not evaluated	1
GEMS	Bangladesh	Asia	603171	LT	Absent	Absent	Absent	Absent	Absent	Absent	Absent	Absent	Not Tested	Absent	Absent	Absent	Not Tested	Not Tested	Absent	Not Tested or Unknown	Same	Present	Absent	Absent	Absent	Not Tested	Absent	Not Tested	Not evaluated	0
GEMS	Bangladesh	Asia	602174	LT - ST1b	Absent	Absent	Present	Present	Present	Absent	Absent	Absent	Not Tested	Absent	Absent	Absent	Not Tested	Not Tested	Present	Not Tested or Unknown	Same	Present	Absent	Present	Present	Not Tested	Present	Not Tested	Not evaluated	4
GEMS	Bangladesh	Asia	602297	LT - ST1a	Absent	Absent	Absent	Absent	Absent	Absent	Absent	Absent	Not Tested	Present	Absent	Absent	Not Tested	Not Tested	Absent	O7-O157	Same	Present	Present	Absent	Absent	Not Tested	Absent	Not Tested	Not evaluated	1
GEMS	Bangladesh	Asia	602354	ST1b	Absent	Absent	Absent	Absent	Absent	Absent	Present	Absent	Not Tested	Absent	Absent	Absent	Not Tested	Not Tested	Absent	O117-HNT	Same	Absent	Absent	Present	Present	Not Tested	Absent	Not Tested	Not evaluated	1
GEMS	Bangladesh	Asia	602431	LT - ST1b	Absent	Present	Absent	Present	Absent	Absent	Absent	Absent	Not Tested	Absent	Absent	Absent	Not Tested	Not Tested	Absent	Not Tested or Unknown	Same	Present	Absent	Present	Present	Not Tested	Present	Not Tested	Not evaluated	2
GEMS	Bangladesh	Asia	602600	LT - ST1b	Absent	Absent	Absent	Absent	Absent	Absent	Present	Absent	Not Tested	Absent	Absent	Absent	Not Tested	Not Tested	Absent	O115-HNT	Same	Present	Absent	Present	Present	Not Tested	Absent	Not Tested	Not evaluated	1
GEMS	Bangladesh	Asia	602720	LT	Absent	Absent	Absent	Absent	Absent	Absent	Absent	Absent	Not Tested	Absent	Absent	Absent	Not Tested	Not Tested	Absent	O159-HNT	Same	Present	Absent	Absent	Absent	Not Tested	Present	Not Tested	Not evaluated	0
GEMS	Bangladesh	Asia	602748	ST1b	Absent	Absent	Absent	Absent	Absent	Absent	Absent	Absent	Not Tested	Absent	Absent	Absent	Not Tested	Not Tested	Absent	O61-HN	Same	Absent	Absent	Present	Absent	Not Tested	Present	Not Tested	Not evaluated	0
GEMS	Bangladesh	Asia	602784	LT	Absent	Absent	Absent	Absent	Absent	Absent	Absent	Absent	Not Tested	Present	Absent	Absent	Not Tested	Not Tested	Absent	Not Tested or Unknown	Same	Present	Absent	Absent	Absent	Not Tested	Absent	Not Tested	Not evaluated	1
GEMS	Bangladesh	Asia	602809	LT	Absent	Absent	Absent	Absent	Absent	Absent	Absent	Absent	Not Tested	Absent	Absent	Absent	Not Tested	Not Tested	Absent	Not Tested or Unknown	Same	Present	Absent	Absent	Absent	Not Tested	Absent	Not Tested	Not evaluated	0
GEMS	Bangladesh	Asia	602601	LT - ST1b	Absent	Absent	Absent	Absent	Absent	Absent	Present	Absent	Not Tested	Present	Absent	Absent	Not Tested	Not Tested	Absent	Not Tested or Unknown	Same	Present	Absent	Present	Present	Not Tested	Absent	Not Tested	Not evaluated	2
GEMS	Bangladesh	Asia	602646	LT - ST1b	Absent	Absent	Absent	Absent	Absent	Absent	Absent	Absent	Not Tested	Absent	Absent	Absent	Not Tested	Not Tested	Absent	O112-HN	Discordant	Absent	Absent	Present	Absent	Not Tested	Present	Not Tested	Not evaluated	0
GEMS	Bangladesh	Asia	602687	LT	Absent	Absent	Absent	Absent	Absent	Absent	Absent	Absent	Not Tested	Absent	Absent	Absent	Not Tested	Not Tested	Absent	O88-H25	Same	Present	Absent	Absent	Absent	Not Tested	Absent	Not Tested	Not evaluated	0
GEMS	Bangladesh	Asia	603030	LT - ST1a	Absent	Absent	Absent	Absent	Absent	Absent	Absent	Absent	Not Tested	Absent	Absent	Absent	Not Tested	Not Tested	Absent	O78-H45	Same	Present	Present	Absent	Absent	Not Tested	Absent	Not Tested	Not evaluated	0
QL_PriorPub	Bangladesh	Asia	P02997067.1	Not Tested or Unknown	Absent	Absent	Absent	Absent	Absent	Absent	Absent	Absent	Absent	Not Tested	Absent	Absent	Not Tested	Not Tested	Absent	Not Tested or Unknown	Unable to evaluate	Not Tested	Not Tested	Not Tested	Not Tested	Present	Not Tested	Absent	Not evaluated	0
QL_PriorPub	Bangladesh	Asia	MP021552.1	Not Tested or Unknown	Absent	Absent	Absent	Absent	Absent	Absent	Absent	Absent	Absent	Not Tested	Absent	Absent	Not Tested	Not Tested	Absent	Not Tested or Unknown	Unable to evaluate	Not Tested	Not Tested	Not Tested	Not Tested	Present	Not Tested	Absent	Not evaluated	0
QL_PriorPub	Bangladesh	Asia	MP021561.1	Not Tested or Unknown	Absent	Absent	Absent	Absent	Absent	Absent	Absent	Absent	Absent	Not Tested	Absent	Absent	Not Tested	Not Tested	Absent	Not Tested or Unknown	Unable to evaluate	Not Tested	Not Tested	Not Tested	Not Tested	Present	Not Tested	Absent	Not evaluated	0
QL_PriorPub	Bangladesh	Asia	MP021017.1	Not Tested or Unknown	Absent	Absent	Absent	Absent	Absent	Absent	Absent	Absent	Absent	Not Tested	Absent	Absent	Not Tested	Not Tested	Absent	Not Tested or Unknown	Unable to evaluate	Not Tested	Not Tested	Not Tested	Not Tested	Absent	Not Tested	Absent	Not evaluated	0
QL_PriorPub	Bangladesh	Asia	MP020980.1	Not Tested or Unknown	Absent	Absent	Absent	Absent	Absent	Absent	Absent	Absent	Absent	Not Tested	Absent	Absent	Not Tested	Not Tested	Absent	Not Tested or Unknown	Unable to evaluate	Not Tested	Not Tested	Not Tested	Not Tested	Present	Not Tested	Absent	Not evaluated	0
QL_PriorPub	Bangladesh	Asia	2726800	Not Tested or Unknown	Absent	Absent	Absent	Absent	Absent	Absent	Absent	Absent	Absent	Not Tested	Present	Absent	Not Tested	Not Tested	Absent	Not Tested or Unknown	Unable to evaluate	Not Tested	Not Tested	Not Tested	Not Tested	Absent	Not Tested	Present	Not evaluated	1
QL_PriorPub	Bangladesh	Asia	2726950	Not Tested or Unknown	Absent	Absent	Absent	Absent	Absent	Absent	Absent	Absent	Absent	Not Tested	Absent	Absent	Not Tested	Not Tested	Present	Not Tested or Unknown	Unable to evaluate	Not Tested	Not Tested	Not Tested	Not Tested	Present	Not Tested	Present	Not evaluated	1
QL_PriorPub	Bangladesh	Asia	2747800	Not Tested or Unknown	Absent	Absent	Absent	Absent	Absent	Present	Present	Absent	Absent	Not Tested	Absent	Absent	Not Tested	Not Tested	Absent	Not Tested or Unknown	Unable to evaluate	Not Tested	Not Tested	Not Tested	Not Tested	Present	Not Tested	Absent	Not evaluated	2
QL_PriorPub	Bangladesh	Asia	2741950	Not Tested or Unknown	Absent	Present	Absent	Present	Absent	Absent	Absent	Absent	Absent	Not Tested	Absent	Absent	Not Tested	Not Tested	Present	Not Tested or Unknown	Unable to evaluate	Not Tested	Not Tested	Not Tested	Not Tested	Present	Not Tested	Present	Not evaluated	3
QL_PriorPub	Bangladesh	Asia	2735000	Not Tested or Unknown	Absent	Absent	Absent	Absent	Absent	Absent	Absent	Present	Absent	Not Tested	Absent	Absent	Not Tested	Not Tested	Absent	Not Tested or Unknown	Unable to evaluate	Not Tested	Not Tested	Not Tested	Not Tested	Present	Not Tested	Present	Not evaluated	1
QL_PriorPub	Bangladesh	Asia	2730450	Not Tested or Unknown	Absent	Present	Absent	Present	Absent	Absent	Absent	Absent	Absent	Not Tested	Absent	Absent	Not Tested	Not Tested	Present	Not Tested or Unknown	Unable to evaluate	Not Tested	Not Tested	Not Tested	Not Tested	Present	Not Tested	Present	Not evaluated	3
QL_PriorPub	Bangladesh	Asia	2770900	Not Tested or Unknown	Absent	Absent	Absent	Absent	Absent	Present	Present	Absent	Absent	Not Tested	Absent	Absent	Not Tested	Not Tested	Absent	Not Tested or Unknown	Unable to evaluate	Not Tested	Not Tested	Not Tested	Not Tested	Present	Not Tested	Absent	Not evaluated	2
QL_PriorPub	Bangladesh	Asia	2780750	Not Tested or Unknown	Absent	Absent	Absent	Absent	Absent	Absent	Absent	Absent	Absent	Not Tested	Absent	Absent	Not Tested	Not Tested	Absent	Not Tested or Unknown	Unable to evaluate	Not Tested	Not Tested	Not Tested	Not Tested	Absent	Not Tested	Absent	Not evaluated	0
QL_PriorPub	Bangladesh	Asia	2731150	Not Tested or Unknown	Absent	Absent	Absent	Absent	Absent	Absent	Present	Absent	Present	Not Tested	Absent	Absent	Not Tested	Not Tested	Absent	Not Tested or Unknown	Unable to evaluate	Not Tested	Not Tested	Not Tested	Not Tested	Present	Not Tested	Absent	Not evaluated	2
QL_PriorPub	Bangladesh	Asia	2785200	Not Tested or Unknown	Absent	Absent	Absent	Absent	Absent	Absent	Absent	Absent	Absent	Not Tested	Absent	Absent	Not Tested	Not Tested	Absent	Not Tested or Unknown	Unable to evaluate	Not Tested	Not Tested	Not Tested	Not Tested	Absent	Not Tested	Absent	Not evaluated	0
QL_PriorPub	Bangladesh	Asia	2733950	Not Tested or Unknown	Absent	Absent	Absent	Absent	Present	Absent	Present	Absent	Absent	Not Tested	Absent	Absent	Not Tested	Not Tested	Absent	Not Tested or Unknown	Unable to evaluate	Not Tested	Not Tested	Not Tested	Not Tested	Present	Not Tested	Absent	Not evaluated	2
QL_PriorPub	Bangladesh	Asia	2749250	Not Tested or Unknown	Absent	Absent	Absent	Absent	Absent	Present	Present	Absent	Absent	Not Tested	Absent	Absent	Not Tested	Not Tested	Absent	Not Tested or Unknown	Unable to evaluate	Not Tested	Not Tested	Not Tested	Not Tested	Present	Not Tested	Absent	Not evaluated	2
QL_PriorPub	Bangladesh	Asia	2756500	Not Tested or Unknown	Absent	Absent	Absent	Absent	Absent	Absent	Absent	Present	Absent	Not Tested	Absent	Absent	Not Tested	Not Tested	Absent	Not Tested or Unknown	Unable to evaluate	Not Tested	Not Tested	Not Tested	Not Tested	Present	Not Tested	Present	Not evaluated	1
QL_PriorPub	Bangladesh	Asia	2788150	Not Tested or Unknown	Absent	Absent	Absent	Absent	Absent	Absent	Absent	Absent	Absent	Not Tested	Absent	Absent	Not Tested	Not Tested	Absent	Not Tested or Unknown	Unable to evaluate	Not Tested	Not Tested	Not Tested	Not Tested	Absent	Not Tested	Absent	Not evaluated	0
QL_PriorPub	Bangladesh	Asia	2762100	Not Tested or Unknown	Absent	Absent	Absent	Absent	Absent	Absent	Present	Absent	Present	Not Tested	Absent	Absent	Not Tested	Not Tested	Absent	Not Tested or Unknown	Unable to evaluate	Not Tested	Not Tested	Not Tested	Not Tested	Present	Not Tested	Absent	Not evaluated	2
QL_PriorPub	Bangladesh	Asia	2845350	Not Tested or Unknown	Absent	Absent	Absent	Absent	Present	Absent	Present	Absent	Absent	Not Tested	Absent	Absent	Not Tested	Not Tested	Absent	Not Tested or Unknown	Unable to evaluate	Not Tested	Not Tested	Not Tested	Not Tested	Absent	Not Tested	Absent	Not evaluated	2
QL_PriorPub	Bangladesh	Asia	2845650	Not Tested or Unknown	Absent	Absent	Absent	Absent	Present	Absent	Present	Absent	Absent	Not Tested	Absent	Absent	Not Tested	Not Tested	Absent	Not Tested or Unknown	Unable to evaluate	Not Tested	Not Tested	Not Tested	Not Tested	Absent	Not Tested	Absent	Not evaluated	2
QL_PriorPub	Bangladesh	Asia	2846750	Not Tested or Unknown	Absent	Absent	Present	Present	Absent	Absent	Absent	Absent	Absent	Not Tested	Absent	Absent	Not Tested	Not Tested	Absent	Not Tested or Unknown	Unable to evaluate	Not Tested	Not Tested	Not Tested	Not Tested	Present	Not Tested	Present	Not evaluated	2
QL_PriorPub	Bangladesh	Asia	2848050	Not Tested or Unknown	Absent	Absent	Absent	Absent	Absent	Present	Present	Absent	Absent	Not Tested	Absent	Absent	Not Tested	Not Tested	Absent	Not Tested or Unknown	Unable to evaluate	Not Tested	Not Tested	Not Tested	Not Tested	Absent	Not Tested	Absent	Not evaluated	2
QL_PriorPub	Bangladesh	Asia	2850400	Not Tested or Unknown	Absent	Absent	Absent	Absent	Absent	Absent	Absent	Present	Absent	Not Tested	Absent	Absent	Not Tested	Not Tested	Absent	Not Tested or Unknown	Unable to evaluate	Not Tested	Not Tested	Not Tested	Not Tested	Present	Not Tested	Present	Not evaluated	1
QL_PriorPub	Bangladesh	Asia	2850750	Not Tested or Unknown	Absent	Absent	Absent	Absent	Absent	Absent	Absent	Absent	Absent	Not Tested	Absent	Present	Not Tested	Not Tested	Absent	Not Tested or Unknown	Unable to evaluate	Not Tested	Not Tested	Not Tested	Not Tested	Present	Not Tested	Present	Not evaluated	1
QL_PriorPub	Bangladesh	Asia	2851500	Not Tested or Unknown	Absent	Absent	Absent	Absent	Absent	Absent	Absent	Present	Absent	Not Tested	Absent	Absent	Not Tested	Not Tested	Absent	Not Tested or Unknown	Unable to evaluate	Not Tested	Not Tested	Not Tested	Not Tested	Present	Not Tested	Present	Not evaluated	1
QL_PriorPub	Bangladesh	Asia	2853500	Not Tested or Unknown	Absent	Absent	Absent	Absent	Absent	Absent	Absent	Absent	Absent	Not Tested	Absent	Absent	Not Tested	Not Tested	Absent	Not Tested or Unknown	Unable to evaluate	Not Tested	Not Tested	Not Tested	Not Tested	Present	Not Tested	Present	Not evaluated	0
QL_PriorPub	Bangladesh	Asia	2854350	Not Tested or Unknown	Absent	Absent	Absent	Absent	Absent	Absent	Absent	Absent	Absent	Not Tested	Present	Absent	Not Tested	Not Tested	Absent	Not Tested or Unknown	Unable to evaluate	Not Tested	Not Tested	Not Tested	Not Tested	Absent	Not Tested	Present	Not evaluated	1
QL_PriorPub	Bangladesh	Asia	2860050	Not Tested or Unknown	Absent	Absent	Absent	Absent	Absent	Present	Present	Absent	Absent	Not Tested	Absent	Absent	Not Tested	Not Tested	Absent	Not Tested or Unknown	Unable to evaluate	Not Tested	Not Tested	Not Tested	Not Tested	Present	Not Tested	Absent	Not evaluated	2
QL_PriorPub	Bangladesh	Asia	2860650	Not Tested or Unknown	Absent	Absent	Absent	Absent	Absent	Present	Present	Absent	Absent	Not Tested	Absent	Absent	Not Tested	Not Tested	Absent	Not Tested or Unknown	Unable to evaluate	Not Tested	Not Tested	Not Tested	Not Tested	Present	Not Tested	Absent	Not evaluated	2
QL_PriorPub	Bangladesh	Asia	2861200	Not Tested or Unknown	Absent	Absent	Absent	Absent	Absent	Absent	Present	Absent	Absent	Not Tested	Absent	Absent	Not Tested	Not Tested	Absent	Not Tested or Unknown	Unable to evaluate	Not Tested	Not Tested	Not Tested	Not Tested	Absent	Not Tested	Absent	Not evaluated	1
QL_PriorPub	Bangladesh	Asia	2862600	Not Tested or Unknown	Absent	Absent	Absent	Absent	Present	Absent	Present	Absent	Absent	Not Tested	Absent	Absent	Not Tested	Not Tested	Absent	Not Tested or Unknown	Unable to evaluate	Not Tested	Not Tested	Not Tested	Not Tested	Absent	Not Tested	Absent	Not evaluated	2
QL_PriorPub	Bangladesh	Asia	2864350	Not Tested or Unknown	Absent	Absent	Absent	Absent	Absent	Absent	Absent	Absent	Absent	Not Tested	Absent	Absent	Not Tested	Not Tested	Absent	Not Tested or Unknown	Unable to evaluate	Not Tested	Not Tested	Not Tested	Not Tested	Absent	Not Tested	Absent	Not evaluated	0
QL_PriorPub	Bangladesh	Asia	2865200	Not Tested or Unknown	Absent	Absent	Absent	Absent	Absent	Absent	Absent	Absent	Absent	Not Tested	Absent	Absent	Not Tested	Not Tested	Absent	Not Tested or Unknown	Unable to evaluate	Not Tested	Not Tested	Not Tested	Not Tested	Absent	Not Tested	Absent	Not evaluated	0
QL_PriorPub	Bangladesh	Asia	2866350	Not Tested or Unknown	Absent	Absent	Absent	Absent	Absent	Present	Present	Absent	Absent	Not Tested	Absent	Absent	Not Tested	Not Tested	Absent	Not Tested or Unknown	Unable to evaluate	Not Tested	Not Tested	Not Tested	Not Tested	Present	Not Tested	Absent	Not evaluated	2
QL_PriorPub	Bangladesh	Asia	2866450	Not Tested or Unknown	Absent	Absent	Absent	Absent	Absent	Absent	Absent	Present	Absent	Not Tested	Absent	Absent	Not Tested	Not Tested	Absent	Not Tested or Unknown	Unable to evaluate	Not Tested	Not Tested	Not Tested	Not Tested	Present	Not Tested	Present	Not evaluated	1
QL_PriorPub	Bangladesh	Asia	2866550	Not Tested or Unknown	Absent	Absent	Absent	Absent	Absent	Absent	Absent	Present	Absent	Not Tested	Absent	Absent	Not Tested	Not Tested	Absent	Not Tested or Unknown	Unable to evaluate	Not Tested	Not Tested	Not Tested	Not Tested	Present	Not Tested	Present	Not evaluated	1
QL_PriorPub	Bangladesh	Asia	2866750	Not Tested or Unknown	Absent	Absent	Absent	Absent	Absent	Absent	Absent	Present	Absent	Not Tested	Absent	Absent	Not Tested	Not Tested	Absent	Not Tested or Unknown	Unable to evaluate	Not Tested	Not Tested	Not Tested	Not Tested	Present	Not Tested	Present	Not evaluated	1
QL_PriorPub	Bangladesh	Asia	2867750	Not Tested or Unknown	Absent	Absent	Absent	Absent	Absent	Absent	Absent	Present	Absent	Not Tested	Absent	Absent	Not Tested	Not Tested	Absent	Not Tested or Unknown	Unable to evaluate	Not Tested	Not Tested	Not Tested	Not Tested	Present	Not Tested	Present	Not evaluated	1
QL_PriorPub	Bangladesh	Asia	2871950	Not Tested or Unknown	Absent	Absent	Present	Present	Absent	Absent	Absent	Absent	Absent	Not Tested	Absent	Absent	Not Tested	Not Tested	Absent	Not Tested or Unknown	Unable to evaluate	Not Tested	Not Tested	Not Tested	Not Tested	Present	Not Tested	Present	Not evaluated	2
QL_PriorPub	Bangladesh	Asia	2872000	Not Tested or Unknown	Absent	Absent	Present	Present	Absent	Absent	Absent	Absent	Absent	Not Tested	Absent	Absent	Not Tested	Not Tested	Absent	Not Tested or Unknown	Unable to evaluate	Not Tested	Not Tested	Not Tested	Not Tested	Present	Not Tested	Present	Not evaluated	2
QL_PriorPub	Bangladesh	Asia	2872800	Not Tested or Unknown	Absent	Absent	Absent	Absent	Absent	Absent	Absent	Present	Absent	Not Tested	Absent	Absent	Not Tested	Not Tested	Absent	Not Tested or Unknown	Unable to evaluate	Not Tested	Not Tested	Not Tested	Not Tested	Present	Not Tested	Present	Not evaluated	1
QL_PriorPub	Bangladesh	Asia	2875000	Not Tested or Unknown	Absent	Absent	Absent	Absent	Absent	Absent	Absent	Present	Absent	Not Tested	Absent	Absent	Not Tested	Not Tested	Absent	Not Tested or Unknown	Unable to evaluate	Not Tested	Not Tested	Not Tested	Not Tested	Present	Not Tested	Present	Not evaluated	1
QL_PriorPub	Bangladesh	Asia	2875150	Not Tested or Unknown	Absent	Absent	Absent	Absent	Present	Absent	Present	Absent	Absent	Not Tested	Absent	Absent	Not Tested	Not Tested	Absent	Not Tested or Unknown	Unable to evaluate	Not Tested	Not Tested	Not Tested	Not Tested	Absent	Not Tested	Absent	Not evaluated	2
QL_PriorPub	Bangladesh	Asia	199900.1	Not Tested or Unknown	Absent	Absent	Absent	Absent	Absent	Absent	Absent	Absent	Absent	Not Tested	Absent	Present	Not Tested	Not Tested	Absent	Not Tested or Unknown	Unable to evaluate	Not Tested	Not Tested	Not Tested	Not Tested	Present	Not Tested	Present	Not evaluated	1
QL_PriorPub	Bangladesh	Asia	199900.2	Not Tested or Unknown	Absent	Absent	Absent	Absent	Absent	Absent	Absent	Absent	Absent	Not Tested	Absent	Present	Not Tested	Not Tested	Absent	Not Tested or Unknown	Unable to evaluate	Not Tested	Not Tested	Not Tested	Not Tested	Present	Not Tested	Present	Not evaluated	1
QL_PriorPub	Bangladesh	Asia	21600.1	Not Tested or Unknown	Absent	Absent	Absent	Absent	Absent	Absent	Absent	Absent	Absent	Not Tested	Present	Absent	Not Tested	Not Tested	Absent	Not Tested or Unknown	Unable to evaluate	Not Tested	Not Tested	Not Tested	Not Tested	Absent	Not Tested	Present	Not evaluated	1
QL_PriorPub	Bangladesh	Asia	21600.2	Not Tested or Unknown	Absent	Absent	Absent	Absent	Absent	Absent	Absent	Absent	Absent	Not Tested	Present	Absent	Not Tested	Not Tested	Absent	Not Tested or Unknown	Unable to evaluate	Not Tested	Not Tested	Not Tested	Not Tested	Absent	Not Tested	Present	Not evaluated	1
QL_PriorPub	Bangladesh	Asia	21600.3	Not Tested or Unknown	Absent	Absent	Absent	Absent	Absent	Absent	Absent	Absent	Absent	Not Tested	Present	Absent	Not Tested	Not Tested	Absent	Not Tested or Unknown	Unable to evaluate	Not Tested	Not Tested	Not Tested	Not Tested	Absent	Not Tested	Present	Not evaluated	1
QL_PriorPub	Bangladesh	Asia	21600.4	Not Tested or Unknown	Absent	Absent	Absent	Absent	Absent	Absent	Absent	Absent	Absent	Not Tested	Present	Absent	Not Tested	Not Tested	Absent	Not Tested or Unknown	Unable to evaluate	Not Tested	Not Tested	Not Tested	Not Tested	Absent	Not Tested	Present	Not evaluated	1
QL_PriorPub	Bangladesh	Asia	BCE006, MS023	Not Tested or Unknown	Absent	Present	Absent	Present	Absent	Absent	Absent	Absent	Absent	Not Tested	Absent	Absent	Not Tested	Not Tested	Absent	Not Tested or Unknown	Unable to evaluate	Not Tested	Not Tested	Not Tested	Not Tested	Present	Not Tested	Present	Not evaluated	2
QL_PriorPub	Bangladesh	Asia	BCE019, MS013	Not Tested or Unknown	Absent	Present	Absent	Present	Absent	Absent	Absent	Absent	Absent	Not Tested	Absent	Absent	Not Tested	Not Tested	Absent	Not Tested or Unknown	Unable to evaluate	Not Tested	Not Tested	Not Tested	Not Tested	Present	Not Tested	Present	Not evaluated	2
QL_PriorPub	Bangladesh	Asia	BCE032, MS012	Not Tested or Unknown	Absent	Present	Absent	Present	Absent	Absent	Absent	Absent	Absent	Not Tested	Absent	Absent	Not Tested	Not Tested	Absent	Not Tested or Unknown	Unable to evaluate	Not Tested	Not Tested	Not Tested	Not Tested	Present	Not Tested	Present	Not evaluated	2
QL_PriorPub	Bangladesh	Asia	P0304816.1	Not Tested or Unknown	Absent	Absent	Absent	Absent	Absent	Absent	Absent	Absent	Absent	Not Tested	Absent	Absent	Not Tested	Not Tested	Absent	Not Tested or Unknown	Unable to evaluate	Not Tested	Not Tested	Not Tested	Not Tested	Present	Not Tested	Absent	Not evaluated	0
QL_PriorPub	Bangladesh	Asia	P0305260.1	Not Tested or Unknown	Absent	Absent	Absent	Absent	Absent	Absent	Absent	Absent	Absent	Not Tested	Absent	Absent	Not Tested	Not Tested	Absent	Not Tested or Unknown	Unable to evaluate	Not Tested	Not Tested	Not Tested	Not Tested	Absent	Not Tested	Present	Not evaluated	0
QL_PriorPub	Bangladesh	Asia	p0305293.1	Not Tested or Unknown	Absent	Absent	Absent	Absent	Absent	Absent	Absent	Absent	Absent	Not Tested	Absent	Absent	Not Tested	Not Tested	Absent	Not Tested or Unknown	Unable to evaluate	Not Tested	Not Tested	Not Tested	Not Tested	Present	Not Tested	Absent	Not evaluated	0
QL_PriorPub	Bangladesh	Asia	p0301867.1	Not Tested or Unknown	Absent	Absent	Absent	Absent	Absent	Absent	Absent	Absent	Absent	Not Tested	Absent	Absent	Not Tested	Not Tested	Absent	Not Tested or Unknown	Unable to evaluate	Not Tested	Not Tested	Not Tested	Not Tested	Present	Not Tested	Present	Not evaluated	0
QL_PriorPub	Bangladesh	Asia	p0302293.2	Not Tested or Unknown	Absent	Absent	Absent	Absent	Absent	Absent	Absent	Absent	Absent	Not Tested	Absent	Absent	Not Tested	Not Tested	Absent	Not Tested or Unknown	Unable to evaluate	Not Tested	Not Tested	Not Tested	Not Tested	Absent	Not Tested	Present	Not evaluated	0
QL_PriorPub	Bangladesh	Asia	p0302308.1	Not Tested or Unknown	Absent	Absent	Absent	Absent	Absent	Absent	Absent	Absent	Absent	Not Tested	Absent	Absent	Not Tested	Not Tested	Absent	Not Tested or Unknown	Unable to evaluate	Not Tested	Not Tested	Not Tested	Not Tested	Absent	Not Tested	Present	Not evaluated	0
QL_PriorPub	Bangladesh	Asia	p0304777.1	Not Tested or Unknown	Absent	Absent	Absent	Absent	Absent	Absent	Absent	Absent	Absent	Not Tested	Absent	Absent	Not Tested	Not Tested	Absent	Not Tested or Unknown	Unable to evaluate	Not Tested	Not Tested	Not Tested	Not Tested	Present	Not Tested	Present	Not evaluated	0
QL_PriorPub	Bangladesh	Asia	MP020940.1	Not Tested or Unknown	Absent	Absent	Absent	Absent	Absent	Absent	Absent	Absent	Absent	Not Tested	Absent	Absent	Not Tested	Not Tested	Absent	Not Tested or Unknown	Unable to evaluate	Not Tested	Not Tested	Not Tested	Not Tested	Absent	Not Tested	Absent	Not evaluated	0
QL_PriorPub	Bangladesh	Asia	P0298942.1	Not Tested or Unknown	Absent	Absent	Absent	Absent	Absent	Absent	Absent	Absent	Absent	Not Tested	Absent	Absent	Not Tested	Not Tested	Absent	Not Tested or Unknown	Unable to evaluate	Not Tested	Not Tested	Not Tested	Not Tested	Present	Not Tested	Absent	Not evaluated	0
QL_PriorPub	Bangladesh	Asia	p0299438.2	Not Tested or Unknown	Absent	Absent	Absent	Absent	Absent	Absent	Absent	Absent	Absent	Not Tested	Absent	Absent	Not Tested	Not Tested	Absent	Not Tested or Unknown	Unable to evaluate	Not Tested	Not Tested	Not Tested	Not Tested	Absent	Not Tested	Present	Not evaluated	0
QL_PriorPub	Bangladesh	Asia	p0299917.1	Not Tested or Unknown	Absent	Absent	Absent	Absent	Absent	Absent	Absent	Absent	Absent	Not Tested	Absent	Absent	Not Tested	Not Tested	Absent	Not Tested or Unknown	Unable to evaluate	Not Tested	Not Tested	Not Tested	Not Tested	Absent	Not Tested	Absent	Not evaluated	0
QL_PriorPub	Bangladesh	Asia	ETP050003	Not Tested or Unknown	Absent	Absent	Absent	Absent	Absent	Absent	Absent	Absent	Absent	Not Tested	Absent	Absent	Not Tested	Not Tested	Absent	Not Tested or Unknown	Unable to evaluate	Not Tested	Not Tested	Not Tested	Not Tested	Absent	Not Tested	Absent	Not evaluated	0
QL_PriorPub	Bangladesh	Asia	ETP050007	Not Tested or Unknown	Absent	Absent	Absent	Absent	Absent	Present	Present	Absent	Absent	Not Tested	Absent	Absent	Not Tested	Not Tested	Absent	Not Tested or Unknown	Unable to evaluate	Not Tested	Not Tested	Not Tested	Not Tested	Absent	Not Tested	Absent	Not evaluated	2
QL_PriorPub	Bangladesh	Asia	ETP050008	Not Tested or Unknown	Absent	Absent	Absent	Absent	Absent	Absent	Absent	Absent	Absent	Not Tested	Absent	Absent	Not Tested	Not Tested	Absent	Not Tested or Unknown	Unable to evaluate	Not Tested	Not Tested	Not Tested	Not Tested	Absent	Not Tested	Present	Not evaluated	0
QL_PriorPub	Bangladesh	Asia	ETP050009	Not Tested or Unknown	Absent	Absent	Absent	Absent	Absent	Present	Present	Absent	Absent	Not Tested	Absent	Absent	Not Tested	Not Tested	Absent	Not Tested or Unknown	Unable to evaluate	Not Tested	Not Tested	Not Tested	Not Tested	Absent	Not Tested	Absent	Not evaluated	2
QL_PriorPub	Bangladesh	Asia	ETP050010	Not Tested or Unknown	Absent	Absent	Absent	Present	Absent	Absent	Absent	Absent	Absent	Not Tested	Absent	Absent	Not Tested	Not Tested	Present	Not Tested or Unknown	Unable to evaluate	Not Tested	Not Tested	Not Tested	Not Tested	Absent	Not Tested	Present	Not evaluated	2
QL_PriorPub	Bangladesh	Asia	ETP050011	Not Tested or Unknown	Absent	Absent	Present	Present	Absent	Absent	Absent	Absent	Absent	Not Tested	Absent	Absent	Not Tested	Not Tested	Absent	Not Tested or Unknown	Unable to evaluate	Not Tested	Not Tested	Not Tested	Not Tested	Absent	Not Tested	Present	Not evaluated	2
QL_PriorPub	Bangladesh	Asia	ETP050012	Not Tested or Unknown	Absent	Absent	Absent	Absent	Absent	Absent	Present	Absent	Absent	Not Tested	Absent	Absent	Not Tested	Not Tested	Absent	Not Tested or Unknown	Unable to evaluate	Not Tested	Not Tested	Not Tested	Not Tested	Absent	Not Tested	Absent	Not evaluated	1
QL_PriorPub	Bangladesh	Asia	ETP050015	Not Tested or Unknown	Absent	Absent	Absent	Absent	Absent	Present	Present	Absent	Absent	Not Tested	Absent	Absent	Not Tested	Not Tested	Absent	Not Tested or Unknown	Unable to evaluate	Not Tested	Not Tested	Not Tested	Not Tested	Absent	Not Tested	Absent	Not evaluated	2
QL_PriorPub	Bangladesh	Asia	ETP050016	Not Tested or Unknown	Absent	Absent	Absent	Absent	Absent	Absent	Absent	Absent	Absent	Not Tested	Absent	Absent	Not Tested	Not Tested	Absent	Not Tested or Unknown	Unable to evaluate	Not Tested	Not Tested	Not Tested	Not Tested	Absent	Not Tested	Present	Not evaluated	0
QL_PriorPub	Bangladesh	Asia	ETP050017	Not Tested or Unknown	Absent	Absent	Absent	Absent	Absent	Present	Present	Absent	Absent	Not Tested	Absent	Absent	Not Tested	Not Tested	Absent	Not Tested or Unknown	Unable to evaluate	Not Tested	Not Tested	Not Tested	Not Tested	Present	Not Tested	Absent	Not evaluated	2
QL_PriorPub	Bangladesh	Asia	ETP050019	Not Tested or Unknown	Absent	Absent	Absent	Absent	Absent	Absent	Absent	Absent	Absent	Not Tested	Absent	Absent	Not Tested	Not Tested	Absent	Not Tested or Unknown	Unable to evaluate	Not Tested	Not Tested	Not Tested	Not Tested	Absent	Not Tested	Present	Not evaluated	0
QL_PriorPub	Bangladesh	Asia	ETP05020	Not Tested or Unknown	Absent	Absent	Absent	Absent	Absent	Absent	Absent	Present	Absent	Not Tested	Absent	Absent	Not Tested	Not Tested	Absent	Not Tested or Unknown	Unable to evaluate	Not Tested	Not Tested	Not Tested	Not Tested	Absent	Not Tested	Absent	Not evaluated	1
QL_PriorPub	Bangladesh	Asia	ETP050035	Not Tested or Unknown	Absent	Absent	Absent	Absent	Absent	Absent	Absent	Absent	Absent	Not Tested	Absent	Absent	Not Tested	Not Tested	Absent	Not Tested or Unknown	Unable to evaluate	Not Tested	Not Tested	Not Tested	Not Tested	Absent	Not Tested	Absent	Not evaluated	0
QL_PriorPub	Bangladesh	Asia	ETP050038	Not Tested or Unknown	Absent	Absent	Absent	Absent	Absent	Present	Present	Absent	Absent	Not Tested	Absent	Absent	Not Tested	Not Tested	Absent	Not Tested or Unknown	Unable to evaluate	Not Tested	Not Tested	Not Tested	Not Tested	Absent	Not Tested	Absent	Not evaluated	2
QL_PriorPub	Bangladesh	Asia	ETP050039	Not Tested or Unknown	Absent	Absent	Absent	Absent	Absent	Absent	Absent	Absent	Absent	Not Tested	Present	Absent	Not Tested	Not Tested	Absent	Not Tested or Unknown	Unable to evaluate	Not Tested	Not Tested	Not Tested	Not Tested	Absent	Not Tested	Present	Not evaluated	1
QL_PriorPub	Bangladesh	Asia	ETP050047	Not Tested or Unknown	Absent	Absent	Absent	Absent	Absent	Absent	Absent	Absent	Absent	Not Tested	Absent	Absent	Not Tested	Not Tested	Absent	Not Tested or Unknown	Unable to evaluate	Not Tested	Not Tested	Not Tested	Not Tested	Absent	Not Tested	Absent	Not evaluated	0
QL_PriorPub	Bangladesh	Asia	ETP050050	Not Tested or Unknown	Absent	Absent	Absent	Absent	Absent	Absent	Absent	Absent	Absent	Not Tested	Absent	Present	Not Tested	Not Tested	Absent	Not Tested or Unknown	Unable to evaluate	Not Tested	Not Tested	Not Tested	Not Tested	Absent	Not Tested	Absent	Not evaluated	1
QL_PriorPub	Bangladesh	Asia	174750	Not Tested or Unknown	Absent	Present	Absent	Present	Absent	Absent	Absent	Absent	Absent	Not Tested	Absent	Absent	Not Tested	Not Tested	Present	Not Tested or Unknown	Unable to evaluate	Not Tested	Not Tested	Not Tested	Not Tested	Present	Not Tested	Absent	Not evaluated	3
QL_PriorPub	Bangladesh	Asia	174900	Not Tested or Unknown	Absent	Absent	Absent	Absent	Absent	Absent	Absent	Absent	Absent	Not Tested	Absent	Absent	Not Tested	Not Tested	Absent	Not Tested or Unknown	Unable to evaluate	Not Tested	Not Tested	Not Tested	Not Tested	Absent	Not Tested	Absent	Not evaluated	0
QL_PriorPub	Bangladesh	Asia	178200	Not Tested or Unknown	Absent	Absent	Absent	Absent	Absent	Absent	Absent	Absent	Absent	Not Tested	Absent	Absent	Not Tested	Not Tested	Absent	Not Tested or Unknown	Unable to evaluate	Not Tested	Not Tested	Not Tested	Not Tested	Absent	Not Tested	Absent	Not evaluated	0
QL_PriorPub	Bangladesh	Asia	178850	Not Tested or Unknown	Absent	Absent	Absent	Absent	Absent	Absent	Absent	Absent	Absent	Not Tested	Absent	Absent	Not Tested	Not Tested	Absent	Not Tested or Unknown	Unable to evaluate	Not Tested	Not Tested	Not Tested	Not Tested	Present	Not Tested	Absent	Not evaluated	0
QL_PriorPub	Bangladesh	Asia	179100	Not Tested or Unknown	Absent	Absent	Absent	Absent	Absent	Absent	Absent	Absent	Absent	Not Tested	Absent	Absent	Not Tested	Not Tested	Absent	Not Tested or Unknown	Unable to evaluate	Not Tested	Not Tested	Not Tested	Not Tested	Absent	Not Tested	Absent	Not evaluated	0
QL_PriorPub	Bangladesh	Asia	179550	Not Tested or Unknown	Absent	Absent	Absent	Absent	Absent	Absent	Absent	Present	Absent	Not Tested	Absent	Absent	Not Tested	Not Tested	Absent	Not Tested or Unknown	Unable to evaluate	Not Tested	Not Tested	Not Tested	Not Tested	Present	Not Tested	Present	Not evaluated	1
QL_PriorPub	Bangladesh	Asia	180200	Not Tested or Unknown	Absent	Absent	Absent	Absent	Absent	Absent	Absent	Present	Absent	Not Tested	Absent	Absent	Not Tested	Not Tested	Absent	Not Tested or Unknown	Unable to evaluate	Not Tested	Not Tested	Not Tested	Not Tested	Present	Not Tested	Present	Not evaluated	1
QL_PriorPub	Bangladesh	Asia	180600	Not Tested or Unknown	Absent	Absent	Absent	Absent	Absent	Absent	Absent	Absent	Absent	Not Tested	Absent	Present	Not Tested	Not Tested	Absent	Not Tested or Unknown	Unable to evaluate	Not Tested	Not Tested	Not Tested	Not Tested	Present	Not Tested	Present	Not evaluated	1
QL_PriorPub	Bangladesh	Asia	180050	Not Tested or Unknown	Absent	Absent	Absent	Absent	Absent	Absent	Absent	Absent	Absent	Not Tested	Absent	Present	Not Tested	Not Tested	Absent	Not Tested or Unknown	Unable to evaluate	Not Tested	Not Tested	Not Tested	Not Tested	Present	Not Tested	Present	Not evaluated	1
QL_PriorPub	Bangladesh	Asia	C034666	Not Tested or Unknown	Absent	Absent	Absent	Absent	Absent	Absent	Absent	Absent	Absent	Not Tested	Absent	Absent	Not Tested	Not Tested	Absent	Not Tested or Unknown	Unable to evaluate	Not Tested	Not Tested	Not Tested	Not Tested	Present	Not Tested	Absent	Not evaluated	0
QL_PriorPub	Bangladesh	Asia	C035134	Not Tested or Unknown	Absent	Absent	Absent	Absent	Absent	Absent	Absent	Absent	Absent	Not Tested	Absent	Present	Not Tested	Not Tested	Absent	Not Tested or Unknown	Unable to evaluate	Not Tested	Not Tested	Not Tested	Not Tested	Present	Not Tested	Present	Not evaluated	1
QL_PriorPub	Bangladesh	Asia	C035209	Not Tested or Unknown	Absent	Absent	Present	Present	Absent	Absent	Absent	Absent	Absent	Not Tested	Absent	Absent	Not Tested	Not Tested	Absent	Not Tested or Unknown	Unable to evaluate	Not Tested	Not Tested	Not Tested	Not Tested	Absent	Not Tested	Absent	Not evaluated	2
QL_PriorPub	Bangladesh	Asia	C035213	Not Tested or Unknown	Absent	Absent	Absent	Absent	Absent	Absent	Absent	Absent	Absent	Not Tested	Absent	Present	Not Tested	Not Tested	Absent	Not Tested or Unknown	Unable to evaluate	Not Tested	Not Tested	Not Tested	Not Tested	Present	Not Tested	Present	Not evaluated	1
QL_PriorPub	Bangladesh	Asia	C035605	Not Tested or Unknown	Absent	Absent	Absent	Absent	Absent	Absent	Absent	Absent	Absent	Not Tested	Absent	Present	Not Tested	Not Tested	Absent	Not Tested or Unknown	Unable to evaluate	Not Tested	Not Tested	Not Tested	Not Tested	Present	Not Tested	Present	Not evaluated	1
QL_PriorPub	Bangladesh	Asia	C035662	Not Tested or Unknown	Absent	Absent	Absent	Absent	Absent	Absent	Absent	Absent	Absent	Not Tested	Absent	Absent	Not Tested	Not Tested	Absent	Not Tested or Unknown	Unable to evaluate	Not Tested	Not Tested	Not Tested	Not Tested	Absent	Not Tested	Absent	Not evaluated	0
QL_PriorPub	Bangladesh	Asia	C035776	Not Tested or Unknown	Absent	Absent	Absent	Absent	Present	Absent	Present	Absent	Absent	Not Tested	Absent	Absent	Not Tested	Not Tested	Absent	Not Tested or Unknown	Unable to evaluate	Not Tested	Not Tested	Not Tested	Not Tested	Present	Not Tested	Absent	Not evaluated	2
QL_PriorPub	Bangladesh	Asia	C035959	Not Tested or Unknown	Absent	Absent	Absent	Absent	Absent	Absent	Absent	Absent	Absent	Not Tested	Present	Absent	Not Tested	Not Tested	Absent	Not Tested or Unknown	Unable to evaluate	Not Tested	Not Tested	Not Tested	Not Tested	Absent	Not Tested	Present	Not evaluated	1
QL_PriorPub	Bangladesh	Asia	C036255	Not Tested or Unknown	Absent	Absent	Absent	Absent	Absent	Absent	Absent	Absent	Absent	Not Tested	Present	Absent	Not Tested	Not Tested	Absent	Not Tested or Unknown	Unable to evaluate	Not Tested	Not Tested	Not Tested	Not Tested	Absent	Not Tested	Present	Not evaluated	1
QL_PriorPub	Bangladesh	Asia	173150	Not Tested or Unknown	Absent	Present	Absent	Present	Absent	Absent	Absent	Absent	Absent	Not Tested	Absent	Absent	Not Tested	Not Tested	Present	Not Tested or Unknown	Unable to evaluate	Not Tested	Not Tested	Not Tested	Not Tested	Absent	Not Tested	Absent	Not evaluated	3
QL_PriorPub	Bangladesh	Asia	BCE001, MS16	Not Tested or Unknown	Absent	Absent	Absent	Absent	Absent	Absent	Absent	Absent	Absent	Not Tested	Absent	Absent	Not Tested	Not Tested	Absent	Not Tested or Unknown	Unable to evaluate	Not Tested	Not Tested	Not Tested	Not Tested	Absent	Not Tested	Present	Not evaluated	0
QL_PriorPub	Bangladesh	Asia	BCE002, MS12	Not Tested or Unknown	Absent	Present	Absent	Present	Absent	Absent	Absent	Absent	Absent	Not Tested	Absent	Absent	Not Tested	Not Tested	Absent	Not Tested or Unknown	Unable to evaluate	Not Tested	Not Tested	Not Tested	Not Tested	Absent	Not Tested	Present	Not evaluated	2
QL_PriorPub	Bangladesh	Asia	BCE005, MS23	Not Tested or Unknown	Absent	Absent	Absent	Absent	Absent	Absent	Absent	Absent	Absent	Not Tested	Absent	Absent	Not Tested	Not Tested	Absent	Not Tested or Unknown	Unable to evaluate	Not Tested	Not Tested	Not Tested	Not Tested	Absent	Not Tested	Present	Not evaluated	0
QL_PriorPub	Bangladesh	Asia	BCE007, MS11	Not Tested or Unknown	Absent	Present	Absent	Present	Absent	Absent	Absent	Absent	Absent	Not Tested	Absent	Absent	Not Tested	Not Tested	Present	Not Tested or Unknown	Unable to evaluate	Not Tested	Not Tested	Not Tested	Not Tested	Present	Not Tested	Present	Not evaluated	3
QL_PriorPub	Bangladesh	Asia	BCE008, MS1	Not Tested or Unknown	Absent	Absent	Absent	Absent	Absent	Absent	Absent	Absent	Absent	Not Tested	Absent	Absent	Not Tested	Not Tested	Absent	Not Tested or Unknown	Unable to evaluate	Not Tested	Not Tested	Not Tested	Not Tested	Absent	Not Tested	Absent	Not evaluated	0
QL_PriorPub	Bangladesh	Asia	BCE008, MS13	Not Tested or Unknown	Absent	Absent	Absent	Absent	Absent	Absent	Present	Absent	Absent	Not Tested	Absent	Absent	Not Tested	Not Tested	Absent	Not Tested or Unknown	Unable to evaluate	Not Tested	Not Tested	Not Tested	Not Tested	Absent	Not Tested	Absent	Not evaluated	1
QL_PriorPub	Bangladesh	Asia	BCE019, MS16	Not Tested or Unknown	Absent	Absent	Present	Present	Absent	Absent	Absent	Absent	Absent	Not Tested	Absent	Absent	Not Tested	Not Tested	Absent	Not Tested or Unknown	Unable to evaluate	Not Tested	Not Tested	Not Tested	Not Tested	Present	Not Tested	Present	Not evaluated	2
QL_PriorPub	Bangladesh	Asia	BCE035, MS8	Not Tested or Unknown	Absent	Absent	Absent	Absent	Absent	Absent	Absent	Present	Absent	Not Tested	Absent	Absent	Not Tested	Not Tested	Absent	Not Tested or Unknown	Unable to evaluate	Not Tested	Not Tested	Not Tested	Not Tested	Present	Not Tested	Absent	Not evaluated	1
QL_PriorPub	Bangladesh	Asia	BCE039, MS13	Not Tested or Unknown	Absent	Absent	Absent	Absent	Absent	Absent	Absent	Absent	Absent	Not Tested	Absent	Absent	Not Tested	Not Tested	Absent	Not Tested or Unknown	Unable to evaluate	Not Tested	Not Tested	Not Tested	Not Tested	Absent	Not Tested	Absent	Not evaluated	0
QL_PriorPub	Bangladesh	Asia	BCE041, MS11	Not Tested or Unknown	Absent	Absent	Absent	Absent	Absent	Absent	Absent	Absent	Absent	Not Tested	Absent	Absent	Not Tested	Not Tested	Absent	Not Tested or Unknown	Unable to evaluate	Not Tested	Not Tested	Not Tested	Not Tested	Absent	Not Tested	Absent	Not evaluated	0
QL_PriorPub	Bangladesh	Asia	BCE046, MS16	Not Tested or Unknown	Absent	Absent	Absent	Absent	Absent	Absent	Absent	Absent	Absent	Not Tested	Absent	Absent	Not Tested	Not Tested	Absent	Not Tested or Unknown	Unable to evaluate	Not Tested	Not Tested	Not Tested	Not Tested	Absent	Not Tested	Absent	Not evaluated	0
QL_PriorPub	Bangladesh	Asia	BCE049, MS9	Not Tested or Unknown	Absent	Absent	Present	Present	Absent	Absent	Absent	Absent	Absent	Not Tested	Absent	Absent	Not Tested	Not Tested	Present	Not Tested or Unknown	Unable to evaluate	Not Tested	Not Tested	Not Tested	Not Tested	Present	Not Tested	Absent	Not evaluated	3
QL_PriorPub	Bangladesh	Asia	BCE054, MS24	Not Tested or Unknown	Absent	Absent	Absent	Absent	Absent	Absent	Absent	Absent	Absent	Not Tested	Present	Absent	Not Tested	Not Tested	Absent	Not Tested or Unknown	Unable to evaluate	Not Tested	Not Tested	Not Tested	Not Tested	Absent	Not Tested	Absent	Not evaluated	1
QL_PriorPub	Bangladesh	Asia	BCE062, MS24	Not Tested or Unknown	Absent	Absent	Present	Present	Absent	Absent	Absent	Absent	Absent	Not Tested	Absent	Absent	Not Tested	Not Tested	Absent	Not Tested or Unknown	Unable to evaluate	Not Tested	Not Tested	Not Tested	Not Tested	Present	Not Tested	Present	Not evaluated	2
QL_PriorPub	Bangladesh	Asia	BCE063, MS14	Not Tested or Unknown	Absent	Absent	Absent	Absent	Absent	Absent	Absent	Absent	Absent	Not Tested	Absent	Absent	Not Tested	Not Tested	Absent	Not Tested or Unknown	Unable to evaluate	Not Tested	Not Tested	Not Tested	Not Tested	Absent	Not Tested	Present	Not evaluated	0
QL_PriorPub	Bangladesh	Asia	BCE068, MS10	Not Tested or Unknown	Absent	Absent	Present	Present	Absent	Absent	Absent	Absent	Absent	Not Tested	Absent	Absent	Not Tested	Not Tested	Absent	Not Tested or Unknown	Unable to evaluate	Not Tested	Not Tested	Not Tested	Not Tested	Absent	Not Tested	Present	Not evaluated	2
QL_PriorPub	Bangladesh	Asia	BCE068, MS23	Not Tested or Unknown	Absent	Absent	Absent	Absent	Absent	Absent	Absent	Absent	Absent	Not Tested	Absent	Absent	Not Tested	Not Tested	Absent	Not Tested or Unknown	Unable to evaluate	Not Tested	Not Tested	Not Tested	Not Tested	Absent	Not Tested	Present	Not evaluated	0
QL_PriorPub	Bangladesh	Asia	BCE069, MS9	Not Tested or Unknown	Absent	Present	Absent	Present	Absent	Absent	Absent	Absent	Absent	Not Tested	Absent	Absent	Not Tested	Not Tested	Present	Not Tested or Unknown	Unable to evaluate	Not Tested	Not Tested	Not Tested	Not Tested	Present	Not Tested	Present	Not evaluated	3
QL_PriorPub	Bangladesh	Asia	mp021566.1	Not Tested or Unknown	Absent	Absent	Absent	Absent	Absent	Absent	Absent	Absent	Absent	Not Tested	Absent	Absent	Not Tested	Not Tested	Absent	Not Tested or Unknown	Unable to evaluate	Not Tested	Not Tested	Not Tested	Not Tested	Present	Not Tested	Present	Not evaluated	0
QL_PriorPub	Bangladesh	Asia	ETP98111	Not Tested or Unknown	Absent	Absent	Absent	Absent	Present	Absent	Present	Absent	Absent	Not Tested	Absent	Absent	Not Tested	Not Tested	Absent	Not Tested or Unknown	Unable to evaluate	Not Tested	Not Tested	Not Tested	Not Tested	Present	Not Tested	Present	Not evaluated	2
QL_PriorPub	Bangladesh	Asia	ETP98112	Not Tested or Unknown	Absent	Present	Absent	Present	Absent	Absent	Absent	Absent	Absent	Not Tested	Absent	Absent	Not Tested	Not Tested	Present	Not Tested or Unknown	Unable to evaluate	Not Tested	Not Tested	Not Tested	Not Tested	Present	Not Tested	Present	Not evaluated	3
QL_PriorPub	Bangladesh	Asia	ETP98114	Not Tested or Unknown	Absent	Absent	Absent	Absent	Absent	Absent	Absent	Absent	Absent	Not Tested	Present	Absent	Not Tested	Not Tested	Absent	Not Tested or Unknown	Unable to evaluate	Not Tested	Not Tested	Not Tested	Not Tested	Absent	Not Tested	Present	Not evaluated	1
QL_PriorPub	Bangladesh	Asia	ETP98115	Not Tested or Unknown	Absent	Absent	Absent	Absent	Absent	Absent	Present	Absent	Absent	Not Tested	Absent	Absent	Not Tested	Not Tested	Absent	Not Tested or Unknown	Unable to evaluate	Not Tested	Not Tested	Not Tested	Not Tested	Absent	Not Tested	Present	Not evaluated	1
QL_PriorPub	Bangladesh	Asia	ETP98073	Not Tested or Unknown	Absent	Absent	Absent	Absent	Absent	Present	Present	Absent	Absent	Not Tested	Absent	Absent	Not Tested	Not Tested	Absent	Not Tested or Unknown	Unable to evaluate	Not Tested	Not Tested	Not Tested	Not Tested	Present	Not Tested	Absent	Not evaluated	2
QL_PriorPub	Bangladesh	Asia	ETP98097	Not Tested or Unknown	Absent	Absent	Absent	Absent	Absent	Absent	Absent	Absent	Absent	Not Tested	Present	Absent	Not Tested	Not Tested	Absent	Not Tested or Unknown	Unable to evaluate	Not Tested	Not Tested	Not Tested	Not Tested	Present	Not Tested	Present	Not evaluated	1
QL_PriorPub	Bangladesh	Asia	ETP98103	Not Tested or Unknown	Absent	Present	Absent	Present	Absent	Absent	Absent	Absent	Absent	Not Tested	Absent	Absent	Not Tested	Not Tested	Present	Not Tested or Unknown	Unable to evaluate	Not Tested	Not Tested	Not Tested	Not Tested	Present	Not Tested	Present	Not evaluated	3
QL_PriorPub	Bangladesh	Asia	ETP98105	Not Tested or Unknown	Absent	Present	Absent	Present	Absent	Absent	Absent	Absent	Absent	Not Tested	Absent	Absent	Not Tested	Not Tested	Present	Not Tested or Unknown	Unable to evaluate	Not Tested	Not Tested	Not Tested	Not Tested	Present	Not Tested	Present	Not evaluated	3
QL_PriorPub	Bangladesh	Asia	ETP98053	Not Tested or Unknown	Absent	Absent	Absent	Absent	Absent	Present	Present	Absent	Absent	Not Tested	Absent	Absent	Not Tested	Not Tested	Absent	Not Tested or Unknown	Unable to evaluate	Not Tested	Not Tested	Not Tested	Not Tested	Present	Not Tested	Absent	Not evaluated	2
QL_PriorPub	Bangladesh	Asia	ETP98056	Not Tested or Unknown	Absent	Absent	Absent	Absent	Absent	Absent	Present	Absent	Absent	Not Tested	Absent	Absent	Not Tested	Not Tested	Absent	Not Tested or Unknown	Unable to evaluate	Not Tested	Not Tested	Not Tested	Not Tested	Present	Not Tested	Absent	Not evaluated	1
QL_PriorPub	Bangladesh	Asia	ETP98061	Not Tested or Unknown	Absent	Absent	Absent	Absent	Absent	Absent	Present	Absent	Absent	Not Tested	Absent	Absent	Not Tested	Not Tested	Absent	Not Tested or Unknown	Unable to evaluate	Not Tested	Not Tested	Not Tested	Not Tested	Present	Not Tested	Present	Not evaluated	1
QL_PriorPub	Bangladesh	Asia	ETP98062	Not Tested or Unknown	Absent	Absent	Absent	Absent	Absent	Absent	Absent	Absent	Absent	Not Tested	Present	Absent	Not Tested	Not Tested	Absent	Not Tested or Unknown	Unable to evaluate	Not Tested	Not Tested	Not Tested	Not Tested	Present	Not Tested	Absent	Not evaluated	1
QL_PriorPub	Bangladesh	Asia	ETP98066	Not Tested or Unknown	Absent	Absent	Absent	Absent	Absent	Absent	Present	Absent	Absent	Not Tested	Absent	Absent	Not Tested	Not Tested	Absent	Not Tested or Unknown	Unable to evaluate	Not Tested	Not Tested	Not Tested	Not Tested	Absent	Not Tested	Absent	Not evaluated	1
QL_PriorPub	Bangladesh	Asia	ETP98004	Not Tested or Unknown	Absent	Absent	Absent	Absent	Absent	Absent	Absent	Absent	Absent	Not Tested	Absent	Absent	Not Tested	Not Tested	Absent	Not Tested or Unknown	Unable to evaluate	Not Tested	Not Tested	Not Tested	Not Tested	Absent	Not Tested	Absent	Not evaluated	0
QL_PriorPub	Bangladesh	Asia	ETP98015	Not Tested or Unknown	Absent	Absent	Absent	Absent	Absent	Present	Present	Absent	Absent	Not Tested	Absent	Absent	Not Tested	Not Tested	Absent	Not Tested or Unknown	Unable to evaluate	Not Tested	Not Tested	Not Tested	Not Tested	Present	Not Tested	Absent	Not evaluated	2
QL_PriorPub	Bangladesh	Asia	ETP98028	Not Tested or Unknown	Absent	Absent	Absent	Absent	Absent	Present	Present	Absent	Absent	Not Tested	Absent	Absent	Not Tested	Not Tested	Absent	Not Tested or Unknown	Unable to evaluate	Not Tested	Not Tested	Not Tested	Not Tested	Present	Not Tested	Absent	Not evaluated	2
QL_PriorPub	Bangladesh	Asia	ETP98042	Not Tested or Unknown	Absent	Absent	Absent	Absent	Absent	Present	Present	Absent	Absent	Not Tested	Absent	Absent	Not Tested	Not Tested	Absent	Not Tested or Unknown	Unable to evaluate	Not Tested	Not Tested	Not Tested	Not Tested	Present	Not Tested	Absent	Not evaluated	2
QL_PriorPub	Bangladesh	Asia	BCE003, DS5	Not Tested or Unknown	Absent	Absent	Absent	Absent	Absent	Absent	Absent	Absent	Absent	Not Tested	Absent	Absent	Not Tested	Not Tested	Absent	Not Tested or Unknown	Unable to evaluate	Not Tested	Not Tested	Not Tested	Not Tested	Present	Not Tested	Present	Not evaluated	0
QL_PriorPub	Bangladesh	Asia	BCE021, DS7	Not Tested or Unknown	Absent	Absent	Absent	Absent	Absent	Absent	Absent	Absent	Absent	Not Tested	Absent	Absent	Not Tested	Not Tested	Absent	Not Tested or Unknown	Unable to evaluate	Not Tested	Not Tested	Not Tested	Not Tested	Absent	Not Tested	Present	Not evaluated	0
QL_PriorPub	Bangladesh	Asia	BCE046, DS7	Not Tested or Unknown	Absent	Absent	Absent	Absent	Absent	Present	Present	Absent	Absent	Not Tested	Absent	Absent	Not Tested	Not Tested	Absent	Not Tested or Unknown	Unable to evaluate	Not Tested	Not Tested	Not Tested	Not Tested	Present	Not Tested	Absent	Not evaluated	2
QL_PriorPub	Bangladesh	Asia	BCE062, DS2	Not Tested or Unknown	Absent	Absent	Absent	Absent	Absent	Absent	Absent	Absent	Absent	Not Tested	Absent	Absent	Not Tested	Not Tested	Absent	Not Tested or Unknown	Unable to evaluate	Not Tested	Not Tested	Not Tested	Not Tested	Present	Not Tested	Present	Not evaluated	0
QL_PriorPub	Bangladesh	Asia	BCE007, DS5	Not Tested or Unknown	Absent	Absent	Absent	Absent	Absent	Present	Present	Absent	Absent	Not Tested	Absent	Absent	Not Tested	Not Tested	Absent	Not Tested or Unknown	Unable to evaluate	Not Tested	Not Tested	Not Tested	Not Tested	Present	Not Tested	Absent	Not evaluated	2
QL_PriorPub	Bangladesh	Asia	BCE049, DS3	Not Tested or Unknown	Absent	Absent	Absent	Absent	Absent	Absent	Absent	Absent	Absent	Not Tested	Absent	Absent	Not Tested	Not Tested	Absent	Not Tested or Unknown	Unable to evaluate	Not Tested	Not Tested	Not Tested	Not Tested	Present	Not Tested	Present	Not evaluated	0
QL_PriorPub	Bangladesh	Asia	BCE063, DS4	Not Tested or Unknown	Absent	Absent	Absent	Absent	Absent	Absent	Absent	Absent	Absent	Not Tested	Present	Absent	Not Tested	Not Tested	Absent	Not Tested or Unknown	Unable to evaluate	Not Tested	Not Tested	Not Tested	Not Tested	Absent	Not Tested	Present	Not evaluated	1
QL_PriorPub	Bangladesh	Asia	BCE011, DS3	Not Tested or Unknown	Absent	Absent	Absent	Absent	Absent	Absent	Absent	Absent	Absent	Not Tested	Absent	Absent	Not Tested	Not Tested	Absent	Not Tested or Unknown	Unable to evaluate	Not Tested	Not Tested	Not Tested	Not Tested	Absent	Not Tested	Present	Not evaluated	0
QL_PriorPub	Bangladesh	Asia	BCE035, DS6	Not Tested or Unknown	Absent	Absent	Present	Present	Absent	Absent	Absent	Absent	Absent	Not Tested	Absent	Absent	Not Tested	Not Tested	Absent	Not Tested or Unknown	Unable to evaluate	Not Tested	Not Tested	Not Tested	Not Tested	Present	Not Tested	Present	Not evaluated	2
QL_PriorPub	Bangladesh	Asia	BCE054, DS4	Not Tested or Unknown	Absent	Absent	Absent	Absent	Absent	Present	Present	Absent	Absent	Not Tested	Absent	Absent	Not Tested	Not Tested	Absent	Not Tested or Unknown	Unable to evaluate	Not Tested	Not Tested	Not Tested	Not Tested	Present	Not Tested	Absent	Not evaluated	2
QL_PriorPub	Bangladesh	Asia	BCE066, DS5	Not Tested or Unknown	Absent	Absent	Absent	Absent	Absent	Absent	Absent	Absent	Absent	Not Tested	Absent	Absent	Not Tested	Not Tested	Absent	Not Tested or Unknown	Unable to evaluate	Not Tested	Not Tested	Not Tested	Not Tested	Absent	Not Tested	Present	Not evaluated	0
QL_PriorPub	Bangladesh	Asia	BCE039, DS2	Not Tested or Unknown	Absent	Absent	Absent	Absent	Absent	Present	Present	Absent	Absent	Not Tested	Absent	Absent	Not Tested	Not Tested	Absent	Not Tested or Unknown	Unable to evaluate	Not Tested	Not Tested	Not Tested	Not Tested	Present	Not Tested	Absent	Not evaluated	2
QL_PriorPub	Bangladesh	Asia	BCE055, DS1	Not Tested or Unknown	Absent	Absent	Absent	Absent	Absent	Absent	Absent	Absent	Absent	Not Tested	Absent	Present	Not Tested	Not Tested	Absent	Not Tested or Unknown	Unable to evaluate	Not Tested	Not Tested	Not Tested	Not Tested	Present	Not Tested	Present	Not evaluated	1
QL_PriorPub	Bangladesh	Asia	BCE069, DS2	Not Tested or Unknown	Absent	Present	Absent	Present	Absent	Absent	Absent	Absent	Absent	Not Tested	Absent	Absent	Not Tested	Not Tested	Present	Not Tested or Unknown	Unable to evaluate	Not Tested	Not Tested	Not Tested	Not Tested	Present	Not Tested	Present	Not evaluated	3
QL_PriorPub	Bangladesh	Asia	BCE018, DS6	Not Tested or Unknown	Absent	Absent	Absent	Absent	Absent	Absent	Absent	Absent	Absent	Not Tested	Absent	Absent	Not Tested	Not Tested	Absent	Not Tested or Unknown	Unable to evaluate	Not Tested	Not Tested	Not Tested	Not Tested	Present	Not Tested	Present	Not evaluated	0
QL_PriorPub	Bangladesh	Asia	BCE046, DS2	Not Tested or Unknown	Absent	Absent	Absent	Absent	Absent	Absent	Absent	Absent	Absent	Not Tested	Absent	Absent	Not Tested	Not Tested	Absent	Not Tested or Unknown	Unable to evaluate	Not Tested	Not Tested	Not Tested	Not Tested	Absent	Not Tested	Present	Not evaluated	0
QL_PriorPub	Bangladesh	Asia	BCE061, DS1	Not Tested or Unknown	Absent	Absent	Absent	Absent	Absent	Absent	Absent	Absent	Absent	Not Tested	Absent	Absent	Not Tested	Not Tested	Absent	Not Tested or Unknown	Unable to evaluate	Not Tested	Not Tested	Not Tested	Not Tested	Absent	Not Tested	Absent	Not evaluated	0
QL_PriorPub	Bangladesh	Asia	BCE129, DS2	Not Tested or Unknown	Absent	Absent	Absent	Absent	Absent	Absent	Absent	Absent	Absent	Not Tested	Absent	Absent	Not Tested	Not Tested	Absent	Not Tested or Unknown	Unable to evaluate	Not Tested	Not Tested	Not Tested	Not Tested	Absent	Not Tested	Present	Not evaluated	0
GEMS	Pakistan	Asia	703200	LT	Absent	Absent	Absent	Absent	Absent	Absent	Absent	Absent	Not Tested	Absent	Absent	Absent	Not Tested	Not Tested	Absent	O37	Same	Present	Absent	Absent	Present	Absent	Present	Not Tested	Not evaluated	0
GEMS	Pakistan	Asia	703127	LT - ST1b	Absent	Absent	Absent	Absent	Absent	Absent	Present	Absent	Not Tested	Absent	Absent	Absent	Not Tested	Not Tested	Absent	O115	Same	Present	Absent	Present	Present	Present	Absent	Absent	No Change	1
GEMS	Pakistan	Asia	700006	ST Ib - LT	Absent	Absent	Absent	Absent	Absent	Absent	Present	Absent	Not Tested	Absent	Absent	Absent	Not Tested	Not Tested	Absent	O43-H1	Same	Present	Absent	Present	Present	Present	Absent	Absent	No Change	1
GEMS	Pakistan	Asia	700010	LT	Absent	Absent	Absent	Absent	Absent	Absent	Absent	Absent	Not Tested	Absent	Absent	Absent	Not Tested	Not Tested	Absent	NT	Discordant	Present	Absent	Present	Present	Present	Absent	Absent	No Change	0
GEMS	Pakistan	Asia	700041	ST I b	Absent	Absent	Absent	Absent	Absent	Absent	Absent	Absent	Not Tested	Absent	Present	Absent	Not Tested	Not Tested	Absent	O78-HN	Same	Absent	Absent	Present	Absent	Absent	Absent	Present	No Change	1
GEMS	Pakistan	Asia	700052	ST I b	Absent	Absent	Absent	Absent	Absent	Absent	Present	Absent	Not Tested	Absent	Present	Absent	Not Tested	Not Tested	Absent	O118-HNT	Same	Absent	Absent	Present	Present	Present	Absent	Absent	No Change	2
GEMS	Pakistan	Asia	700141	ST Ib	Absent	Absent	Absent	Absent	Absent	Absent	Absent	Absent	Not Tested	Absent	Present	Absent	Not Tested	Not Tested	Absent	O78-H9	Same	Absent	Absent	Present	Absent	Present	Present	Present	No Change	1
GEMS	Pakistan	Asia	700179	ST Ib	Absent	Absent	Absent	Absent	Absent	Absent	Present	Absent	Not Tested	Absent	Present	Absent	Not Tested	Not Tested	Absent	O148-H28	Same	Absent	Absent	Present	Absent	Absent	Absent	Absent	No Change	2
GEMS	Pakistan	Asia	700204	ST Ib	Absent	Absent	Absent	Absent	Absent	Absent	Absent	Absent	Not Tested	Absent	Present	Absent	Not Tested	Not Tested	Absent	O61-H28	Same	Absent	Absent	Present	Absent	Absent	Present	Present	No Change	1
GEMS	Pakistan	Asia	700239	ST Ib	Absent	Absent	Absent	Absent	Absent	Absent	Absent	Absent	Not Tested	Absent	Absent	Absent	Not Tested	Not Tested	Absent	O66-HN	Same	Absent	Absent	Present	Absent	Absent	Present	Present	No Change	0
GEMS	Pakistan	Asia	700295	ST Ib	Absent	Absent	Absent	Absent	Absent	Absent	Absent	Absent	Not Tested	Absent	Present	Absent	Not Tested	Not Tested	Absent	O63-HNT	Same	Absent	Absent	Present	Present	Present	Present	Absent	No Change	1
GEMS	Pakistan	Asia	700324	ST Ia - LT	Absent	Absent	Absent	Absent	Absent	Absent	Absent	Absent	Not Tested	Absent	Absent	Absent	Not Tested	Not Tested	Absent	O77-HNT	Same	Present	Present	Absent	Absent	Absent	Absent	Absent	No Change	0
GEMS	Pakistan	Asia	700329	ST Ib	Absent	Absent	Absent	Absent	Absent	Absent	Present	Absent	Not Tested	Absent	Present	Absent	Not Tested	Not Tested	Present	Not Tested or Unknown	Same	Absent	Absent	Present	Absent	Absent	Absent	Absent	No Change	3
GEMS	Pakistan	Asia	703791	ST1a	Absent	Absent	Absent	Absent	Absent	Absent	Present	Absent	Not Tested	Absent	Absent	Absent	Not Tested	Not Tested	Absent	O159	Same	Absent	Present	Absent	Absent	Absent	Absent	Absent	No Change	1
GEMS	Pakistan	Asia	703840	LT - ST1a	Absent	Absent	Absent	Absent	Absent	Absent	Absent	Absent	Not Tested	Absent	Absent	Absent	Not Tested	Not Tested	Absent	Not Tested or Unknown	Same	Present	Present	Absent	Present	Present	Absent	Absent	No Change	0
GEMS	Pakistan	Asia	703947	LT - ST1b	Absent	Absent	Present	Present	Absent	Absent	Absent	Absent	Not Tested	Absent	Absent	Absent	Not Tested	Not Tested	Present	O6	Same	Present	Absent	Present	Present	Present	Present	Present	No Change	3
GEMS	Pakistan	Asia	703972	LT - ST1b	Absent	Absent	Absent	Absent	Absent	Absent	Present	Absent	Not Tested	Absent	Absent	Absent	Not Tested	Not Tested	Absent	NT	Same	Present	Absent	Present	Present	Present	Absent	Absent	No Change	1
GEMS	Pakistan	Asia	704104	LT - ST1b	Absent	Absent	Absent	Absent	Absent	Absent	Present	Absent	Not Tested	Absent	Absent	Absent	Not Tested	Not Tested	Absent	NT	Same	Present	Absent	Present	Present	Present	Absent	Absent	No Change	1
GEMS	Pakistan	Asia	704107	LT	Absent	Absent	Absent	Absent	Absent	Absent	Absent	Present	Not Tested	Absent	Absent	Absent	Not Tested	Not Tested	Absent	Not Tested or Unknown	Discordant	Present	Absent	Present	Present	Present	Absent	Absent	No Change	1
GEMS	Pakistan	Asia	700007	ST Ia - LT	Absent	Absent	Absent	Absent	Absent	Absent	Absent	Absent	Not Tested	Present	Present	Absent	Not Tested	Not Tested	Absent	Not Tested or Unknown	Same	Present	Present	Absent	Absent	Absent	Absent	Absent	No Change	2
GEMS	Pakistan	Asia	700091	ST Ib - LT	Absent	Absent	Absent	Absent	Absent	Absent	Present	Absent	Not Tested	Absent	Present	Absent	Not Tested	Not Tested	Absent	O115-HNT	Same	Present	Absent	Present	Present	Present	Absent	Absent	No Change	2
GEMS	Pakistan	Asia	700094	LT	Absent	Absent	Absent	Absent	Absent	Absent	Present	Absent	Not Tested	Absent	Absent	Absent	Not Tested	Not Tested	Absent	O25-HN	Same	Present	Absent	Absent	Present	Absent	Absent	Absent	No Change	1
GEMS	Pakistan	Asia	700096	STIb, LT	Absent	Absent	Present	Present	Absent	Absent	Absent	Absent	Not Tested	Absent	Absent	Absent	Not Tested	Not Tested	Present	O6-H28	Same	Present	Absent	Present	Present	Absent	Present	Present	No Change	3
GEMS	Pakistan	Asia	700173	STIb, LT	Absent	Absent	Absent	Absent	Absent	Present	Present	Absent	Not Tested	Absent	Present	Absent	Not Tested	Not Tested	Absent	Not Tested or Unknown	Same	Present	Absent	Present	Present	Present	Absent	Absent	No Change	3
GEMS	Pakistan	Asia	700190	LT	Absent	Absent	Absent	Absent	Absent	Absent	Absent	Absent	Not Tested	Absent	Present	Absent	Not Tested	Not Tested	Absent	NT-HNT	Same	Present	Absent	Absent	Absent	Absent	Absent	Absent	No Change	1
GEMS	Pakistan	Asia	700241	LT	Absent	Absent	Absent	Absent	Absent	Absent	Absent	Absent	Not Tested	Present	Absent	Absent	Not Tested	Not Tested	Absent	Not Tested or Unknown	Same	Present	Absent	Absent	Present	Present	Present	Present	No Change	1
GEMS	Pakistan	Asia	700308	STIb	Absent	Absent	Absent	Absent	Absent	Absent	Present	Present	Not Tested	Absent	Absent	Absent	Not Tested	Not Tested	Present	Not Tested or Unknown	Same	Absent	Absent	Present	Absent	Absent	Absent	Absent	No Change	3
GEMS	Pakistan	Asia	700328	ST Ia - LT	Absent	Absent	Absent	Absent	Absent	Absent	Absent	Absent	Not Tested	Absent	Absent	Absent	Not Tested	Not Tested	Absent	O9-H9	Same	Present	Present	Absent	Present	Present	Present	Present	No Change	0
GEMS	Pakistan	Asia	700360	LT	Absent	Absent	Absent	Absent	Absent	Absent	Present	Absent	Not Tested	Absent	Absent	Absent	Not Tested	Not Tested	Absent	O64-HNT	Same	Present	Absent	Absent	Absent	Absent	Present	Present	No Change	1
GEMS	Pakistan	Asia	700377	LT	Absent	Absent	Absent	Absent	Absent	Absent	Absent	Absent	Not Tested	Absent	Absent	Absent	Not Tested	Not Tested	Absent	O88-H49	Same	Present	Absent	Absent	Absent	Absent	Absent	Absent	No Change	0
GEMS	Pakistan	Asia	700434	STIb	Absent	Absent	Absent	Absent	Absent	Absent	Absent	Absent	Not Tested	Absent	Present	Absent	Not Tested	Not Tested	Absent	O78-HNT	Discordant	Absent	Present	Present	Absent	Absent	Present	Present	No Change	1
GEMS	Pakistan	Asia	700436	STIb	Absent	Absent	Absent	Absent	Absent	Absent	Absent	Absent	Not Tested	Absent	Present	Absent	Not Tested	Not Tested	Absent	O63-HNT	Discordant	Absent	Present	Present	Present	Present	Present	Present	No Change	1
GEMS	Pakistan	Asia	700475	ST Ib- LT	Absent	Absent	Absent	Absent	Absent	Absent	Present	Absent	Not Tested	Absent	Present	Absent	Not Tested	Not Tested	Absent	O115-HNT	Same	Present	Absent	Present	Present	Present	Absent	Absent	No Change	2
GEMS	Pakistan	Asia	700483	LT - ST1a	Absent	Absent	Absent	Absent	Absent	Absent	Absent	Absent	Not Tested	Absent	Absent	Absent	Not Tested	Not Tested	Absent	O37	Same	Present	Present	Absent	Absent	Absent	Absent	Absent	No Change	0
GEMS	Pakistan	Asia	700488	STIb	Absent	Present	Absent	Absent	Absent	Absent	Absent	Absent	Not Tested	Absent	Present	Absent	Not Tested	Not Tested	Absent	Not Tested or Unknown	Discordant	Absent	Present	Present	Present	Present	Present	Present	Smaller	2
GEMS	Pakistan	Asia	700492	LT	Absent	Absent	Absent	Absent	Absent	Absent	Absent	Absent	Not Tested	Absent	Present	Absent	Not Tested	Not Tested	Absent	O159-H4	Same	Present	Absent	Absent	Absent	Absent	Absent	Absent	No Change	1
GEMS	Pakistan	Asia	700500	ST Ib	Absent	Absent	Absent	Absent	Absent	Absent	Present	Absent	Not Tested	Absent	Present	Absent	Not Tested	Not Tested	Absent	O148-H28	Discordant	Present	Absent	Present	Absent	Absent	Absent	Absent	No Change	2
GEMS	Pakistan	Asia	700508	STIb	Absent	Absent	Absent	Absent	Absent	Absent	Present	Absent	Not Tested	Absent	Present	Absent	Not Tested	Not Tested	Absent	O25-HN	Same	Absent	Absent	Present	Absent	Absent	Absent	Absent	No Change	2
GEMS	Pakistan	Asia	700545	STIa, LT	Absent	Absent	Absent	Absent	Absent	Absent	Absent	Absent	Not Tested	Absent	Absent	Absent	Not Tested	Not Tested	Present	Not Tested or Unknown	Same	Present	Present	Absent	Present	Present	Present	Present	Smaller	1
GEMS	Pakistan	Asia	700312	LT - ST1a	Absent	Absent	Absent	Absent	Absent	Absent	Absent	Absent	Not Tested	Absent	Present	Absent	Not Tested	Not Tested	Absent	O8-H9	Same	Present	Present	Absent	Present	Present	Present	Present	No Change	1
GEMS	Pakistan	Asia	700622	ST1a	Absent	Absent	Absent	Absent	Absent	Absent	Present	Absent	Not Tested	Absent	Absent	Absent	Not Tested	Not Tested	Present	O169-H41	Same	Absent	Present	Absent	Absent	Absent	Absent	Absent	No Change	2
GEMS	Pakistan	Asia	700696	ST1b	Absent	Absent	Absent	Absent	Absent	Absent	Absent	Absent	Not Tested	Absent	Present	Absent	Not Tested	Not Tested	Absent	NT-HNT	Same	Absent	Absent	Present	Present	Present	Present	Present	No Change	1
GEMS	Pakistan	Asia	700737	ST1b	Absent	Absent	Absent	Absent	Absent	Absent	Present	Absent	Not Tested	Absent	Absent	Absent	Not Tested	Not Tested	Present	O148-H28	Same	Absent	Absent	Present	Absent	Absent	Absent	Absent	No Change	2
GEMS	Pakistan	Asia	700774	LT - ST1a	Absent	Absent	Absent	Absent	Absent	Absent	Absent	Absent	Not Tested	Absent	Absent	Absent	Not Tested	Not Tested	Absent	O8-HNT	Same	Present	Present	Absent	Present	Present	Present	Present	No Change	0
GEMS	Pakistan	Asia	700777	LT - ST1a	Absent	Absent	Absent	Absent	Absent	Absent	Absent	Absent	Not Tested	Absent	Absent	Absent	Not Tested	Not Tested	Absent	O37	Discordant	Present	Absent	Absent	Absent	Absent	Present	Present	No Change	0
GEMS	Pakistan	Asia	700798	LT	Absent	Absent	Absent	Absent	Absent	Absent	Absent	Absent	Not Tested	Absent	Present	Absent	Not Tested	Not Tested	Absent	O88-H25	Same	Present	Absent	Absent	Absent	Absent	Absent	Absent	No Change	1
GEMS	Pakistan	Asia	700838	LT - ST1b	Absent	Absent	Present	Present	Absent	Absent	Absent	Absent	Not Tested	Absent	Absent	Absent	Not Tested	Not Tested	Present	O6-HN	Same	Present	Absent	Present	Present	Present	Present	Present	No Change	3
GEMS	Pakistan	Asia	702193	ST1b	Absent	Absent	Absent	Absent	Absent	Absent	Present	Absent	Not Tested	Absent	Absent	Absent	Not Tested	Not Tested	Present	O148	Same	Absent	Absent	Present	Absent	Not Tested	Absent	Not Tested	Not evaluated	2
GEMS	Pakistan	Asia	702249	LT	Absent	Absent	Absent	Absent	Absent	Absent	Present	Absent	Not Tested	Absent	Absent	Absent	Not Tested	Not Tested	Absent	O88	Same	Present	Absent	Absent	Absent	Not Tested	Absent	Not Tested	Not evaluated	1
GEMS	Pakistan	Asia	702251	LT	Absent	Absent	Absent	Absent	Absent	Absent	Absent	Absent	Not Tested	Absent	Absent	Absent	Not Tested	Not Tested	Absent	NT	Same	Present	Absent	Absent	Present	Not Tested	Absent	Not Tested	Not evaluated	0
GEMS	Pakistan	Asia	702260	LT - ST1b	Absent	Absent	Absent	Absent	Absent	Absent	Present	Absent	Not Tested	Absent	Absent	Absent	Not Tested	Not Tested	Absent	NT	Same	Present	Absent	Present	Present	Not Tested	Absent	Not Tested	Not evaluated	1
GEMS	Pakistan	Asia	702275	ST1b	Absent	Absent	Absent	Absent	Absent	Absent	Absent	Absent	Not Tested	Absent	Present	Absent	Not Tested	Not Tested	Absent	O63	Same	Absent	Absent	Present	Present	Not Tested	Present	Not Tested	Not evaluated	1
GEMS	Pakistan	Asia	702287	LT	Absent	Absent	Absent	Absent	Absent	Absent	Present	Absent	Not Tested	Present	Absent	Absent	Not Tested	Not Tested	Absent	Not Tested or Unknown	Same	Present	Absent	Absent	Present	Not Tested	Present	Not Tested	Not evaluated	2
GEMS	Pakistan	Asia	702331	ST1b	Absent	Absent	Absent	Absent	Absent	Absent	Absent	Absent	Not Tested	Absent	Absent	Absent	Not Tested	Not Tested	Absent	O34	Same	Absent	Absent	Present	Absent	Not Tested	Present	Not Tested	Not evaluated	0
GEMS	Pakistan	Asia	702332	LT	Absent	Absent	Absent	Absent	Absent	Absent	Absent	Absent	Not Tested	Absent	Absent	Absent	Not Tested	Not Tested	Absent	NT	Same	Present	Absent	Absent	Absent	Not Tested	Absent	Not Tested	Not evaluated	0
GEMS	Pakistan	Asia	702349	LT - ST1a	Absent	Absent	Absent	Absent	Absent	Absent	Absent	Absent	Not Tested	Absent	Absent	Absent	Not Tested	Not Tested	Absent	Not Tested or Unknown	Same	Present	Present	Absent	Absent	Not Tested	Absent	Not Tested	Not evaluated	0
GEMS	Pakistan	Asia	702369	LT - ST1b	Absent	Absent	Absent	Absent	Absent	Absent	Present	Absent	Not Tested	Absent	Absent	Absent	Not Tested	Not Tested	Absent	O37	Same	Present	Absent	Present	Present	Not Tested	Absent	Not Tested	Not evaluated	1
GEMS	Pakistan	Asia	702400	LT	Absent	Absent	Absent	Absent	Absent	Absent	Absent	Absent	Not Tested	Absent	Absent	Absent	Not Tested	Not Tested	Absent	Not Tested or Unknown	Same	Present	Absent	Absent	Absent	Not Tested	Absent	Not Tested	Not evaluated	0
GEMS	Pakistan	Asia	702444	LT	Absent	Absent	Absent	Absent	Absent	Absent	Absent	Present	Not Tested	Absent	Absent	Absent	Not Tested	Not Tested	Absent	Not Tested or Unknown	Same	Present	Absent	Absent	Present	Not Tested	Present	Not Tested	Not evaluated	1
GEMS	Pakistan	Asia	702530	ST1b	Absent	Absent	Absent	Absent	Absent	Absent	Present	Absent	Not Tested	Absent	Absent	Absent	Not Tested	Not Tested	Present	NT	Same	Absent	Absent	Present	Absent	Not Tested	Absent	Not Tested	Not evaluated	2
GEMS	Pakistan	Asia	702551	ST1b	Absent	Absent	Absent	Absent	Absent	Absent	Present	Absent	Not Tested	Absent	Absent	Absent	Not Tested	Not Tested	Absent	NT	Same	Absent	Absent	Present	Present	Not Tested	Absent	Not Tested	Not evaluated	1
GEMS	Pakistan	Asia	702554	LT - ST1b	Absent	Absent	Absent	Absent	Absent	Absent	Present	Absent	Not Tested	Absent	Absent	Absent	Not Tested	Not Tested	Absent	NT	Same	Present	Absent	Present	Present	Not Tested	Absent	Not Tested	Not evaluated	1
GEMS	Pakistan	Asia	702582	ST1b	Absent	Absent	Absent	Absent	Present	Absent	Present	Absent	Not Tested	Absent	Absent	Absent	Not Tested	Not Tested	Present	Not Tested or Unknown	Same	Absent	Absent	Present	Present	Not Tested	Absent	Not Tested	Not evaluated	3
GEMS	Pakistan	Asia	702602	LT	Absent	Absent	Absent	Absent	Absent	Absent	Absent	Absent	Not Tested	Absent	Absent	Absent	Not Tested	Not Tested	Absent	Not Tested or Unknown	Same	Present	Absent	Absent	Absent	Not Tested	Present	Not Tested	Not evaluated	0
GEMS	Pakistan	Asia	702613	LT - ST1b	Absent	Present	Absent	Absent	Absent	Absent	Present	Absent	Not Tested	Absent	Absent	Absent	Not Tested	Not Tested	Absent	Not Tested or Unknown	Same	Present	Absent	Present	Absent	Not Tested	Present	Not Tested	Not evaluated	2
GEMS	Pakistan	Asia	702658	LT	Absent	Absent	Absent	Absent	Absent	Absent	Absent	Absent	Not Tested	Absent	Absent	Absent	Not Tested	Not Tested	Absent	Not Tested or Unknown	Same	Present	Absent	Absent	Absent	Not Tested	Absent	Not Tested	Not evaluated	0
GEMS	Pakistan	Asia	702707	LT	Absent	Absent	Absent	Absent	Absent	Absent	Absent	Absent	Not Tested	Absent	Absent	Absent	Not Tested	Not Tested	Absent	Not Tested or Unknown	Same	Present	Absent	Absent	Absent	Not Tested	Absent	Not Tested	Not evaluated	0
GEMS	Pakistan	Asia	702724	LT - ST1a	Absent	Absent	Absent	Absent	Present	Absent	Present	Absent	Not Tested	Absent	Absent	Absent	Not Tested	Not Tested	Present	Not Tested or Unknown	Same	Present	Present	Absent	Present	Not Tested	Absent	Not Tested	Not evaluated	3
GEMS	Pakistan	Asia	702737	ST1a	Absent	Absent	Absent	Absent	Absent	Absent	Present	Absent	Not Tested	Absent	Absent	Absent	Not Tested	Not Tested	Present	O27	Same	Absent	Present	Absent	Absent	Not Tested	Absent	Not Tested	Not evaluated	2
GEMS	Pakistan	Asia	702766	ST1b	Absent	Absent	Absent	Absent	Absent	Absent	Absent	Absent	Not Tested	Absent	Absent	Absent	Not Tested	Not Tested	Absent	O52	Same	Absent	Absent	Present	Absent	Not Tested	Present	Not Tested	Not evaluated	0
GEMS	Pakistan	Asia	702782	ST1b	Absent	Absent	Absent	Absent	Absent	Absent	Present	Absent	Not Tested	Absent	Absent	Absent	Not Tested	Not Tested	Absent	NT	Same	Absent	Absent	Present	Present	Not Tested	Absent	Not Tested	Not evaluated	1
GEMS	Pakistan	Asia	702915	ST1b	Absent	Absent	Absent	Absent	Absent	Absent	Present	Absent	Not Tested	Absent	Absent	Absent	Not Tested	Not Tested	Present	NT	Same	Absent	Absent	Present	Absent	Not Tested	Absent	Not Tested	Not evaluated	2
GEMS	Pakistan	Asia	702916	LT	Absent	Absent	Absent	Absent	Absent	Absent	Absent	Absent	Not Tested	Absent	Absent	Absent	Not Tested	Not Tested	Absent	Not Tested or Unknown	Discordant	Present	Absent	Present	Absent	Not Tested	Present	Not Tested	Not evaluated	0
GEMS	Pakistan	Asia	702947	LT	Absent	Absent	Absent	Absent	Absent	Absent	Absent	Absent	Not Tested	Absent	Absent	Absent	Not Tested	Not Tested	Absent	NT	Discordant	Present	Present	Absent	Present	Not Tested	Absent	Not Tested	Not evaluated	0
GEMS	Pakistan	Asia	702962	0	Absent	Absent	Absent	Absent	Absent	Absent	Present	Absent	Not Tested	Absent	Absent	Absent	Not Tested	Not Tested	Absent	Not Tested or Unknown	Discordant	Absent	Absent	Present	Present	Not Tested	Absent	Not Tested	Not evaluated	1
GEMS	Pakistan	Asia	702963	LT	Absent	Absent	Absent	Absent	Absent	Absent	Absent	Absent	Not Tested	Absent	Absent	Absent	Not Tested	Not Tested	Present	Not Tested or Unknown	Discordant	Present	Absent	Present	Present	Not Tested	Present	Not Tested	Not evaluated	1
GEMS	Pakistan	Asia	702964	LT	Absent	Absent	Absent	Absent	Absent	Absent	Absent	Absent	Not Tested	Absent	Absent	Absent	Not Tested	Not Tested	Absent	Not Tested or Unknown	Same	Present	Absent	Absent	Present	Not Tested	Absent	Not Tested	Not evaluated	0
GEMS	Pakistan	Asia	703076	LT	Absent	Present	Absent	Present	Absent	Absent	Absent	Absent	Not Tested	Absent	Absent	Absent	Not Tested	Not Tested	Present	Not Tested or Unknown	Discordant	Present	Absent	Present	Present	Not Tested	Present	Not Tested	Not evaluated	3
GEMS	Pakistan	Asia	703098	LT - ST1b	Absent	Absent	Absent	Absent	Absent	Absent	Absent	Absent	Not Tested	Absent	Absent	Absent	Not Tested	Not Tested	Absent	NT	Same	Present	Absent	Present	Absent	Not Tested	Absent	Not Tested	Not evaluated	0
GEMS	Pakistan	Asia	703210	0	Absent	Absent	Absent	Present	Absent	Absent	Present	Absent	Not Tested	Absent	Absent	Absent	Not Tested	Not Tested	Absent	Not Tested or Unknown	Discordant	Absent	Absent	Present	Present	Not Tested	Absent	Not Tested	Not evaluated	2
GEMS	Pakistan	Asia	700193	LT	Absent	Absent	Absent	Absent	Absent	Absent	Absent	Absent	Not Tested	Absent	Present	Present	Not Tested	Not Tested	Absent	Not Tested or Unknown	Same	Present	Absent	Absent	Present	Not Tested	Present	Not Tested	Not evaluated	2
GEMS	Pakistan	Asia	700207	LT	Absent	Absent	Absent	Absent	Absent	Absent	Absent	Absent	Not Tested	Absent	Present	Present	Not Tested	Not Tested	Absent	Not Tested or Unknown	Same	Present	Absent	Absent	Present	Not Tested	Present	Not Tested	Not evaluated	2
GEMS	Pakistan	Asia	700344	LT	Absent	Absent	Absent	Absent	Absent	Absent	Absent	Absent	Not Tested	Absent	Present	Present	Not Tested	Not Tested	Absent	Not Tested or Unknown	Same	Present	Absent	Absent	Present	Not Tested	Present	Not Tested	Not evaluated	2
GEMS	Pakistan	Asia	702231	LT	Absent	Absent	Absent	Absent	Absent	Absent	Absent	Absent	Not Tested	Absent	Absent	Present	Not Tested	Not Tested	Absent	Not Tested or Unknown	Same	Present	Absent	Absent	Absent	Not Tested	Absent	Not Tested	Not evaluated	1
GEMS	Pakistan	Asia	703340	LT	Absent	Absent	Absent	Absent	Absent	Absent	Present	Absent	Not Tested	Absent	Absent	Present	Not Tested	Not Tested	Absent	Not Tested or Unknown	Same	Present	Absent	Absent	Present	Not Tested	Present	Not Tested	Not evaluated	2
GEMS	Pakistan	Asia	704047	LT	Absent	Absent	Absent	Absent	Absent	Absent	Absent	Absent	Not Tested	Absent	Absent	Present	Not Tested	Not Tested	Absent	Not Tested or Unknown	Same	Present	Absent	Absent	Present	Not Tested	Present	Not Tested	Not evaluated	1
GEMS	Pakistan	Asia	700394	LT	Absent	Absent	Absent	Absent	Absent	Absent	Absent	Present	Not Tested	Absent	Absent	Absent	Not Tested	Not Tested	Absent	O114-H49	Same	Present	Absent	Absent	Present	Not Tested	Present	Not Tested	Not evaluated	1
GEMS	Pakistan	Asia	700538	LT	Absent	Absent	Absent	Absent	Absent	Present	Absent	Present	Not Tested	Absent	Present	Absent	Not Tested	Not Tested	Present	Not Tested or Unknown	Same	Present	Absent	Absent	Present	Not Tested	Present	Not Tested	Not evaluated	4
GEMS	Pakistan	Asia	700740	LT	Absent	Absent	Absent	Absent	Absent	Absent	Absent	Present	Not Tested	Absent	Present	Absent	Not Tested	Not Tested	Absent	Not Tested or Unknown	Same	Present	Absent	Absent	Present	Not Tested	Present	Not Tested	Not evaluated	2
GEMS	Pakistan	Asia	700797	LT	Absent	Absent	Absent	Absent	Absent	Absent	Present	Present	Not Tested	Absent	Present	Absent	Not Tested	Not Tested	Absent	Not Tested or Unknown	Same	Present	Absent	Absent	Present	Not Tested	Present	Not Tested	Not evaluated	3
GEMS	Pakistan	Asia	702003	LT	Absent	Absent	Absent	Absent	Absent	Absent	Absent	Present	Not Tested	Absent	Absent	Absent	Not Tested	Not Tested	Absent	O114-H44	Same	Present	Absent	Absent	Present	Not Tested	Present	Not Tested	Not evaluated	1
GEMS	Pakistan	Asia	702410	LT	Absent	Absent	Absent	Absent	Absent	Absent	Absent	Present	Not Tested	Absent	Absent	Absent	Not Tested	Not Tested	Absent	Not Tested or Unknown	Same	Present	Absent	Absent	Present	Not Tested	Present	Not Tested	Not evaluated	1
GEMS	Pakistan	Asia	702444	LT	Absent	Absent	Absent	Absent	Absent	Absent	Absent	Present	Not Tested	Absent	Absent	Absent	Not Tested	Not Tested	Absent	Not Tested or Unknown	Same	Present	Absent	Absent	Present	Not Tested	Present	Not Tested	Not evaluated	1
GEMS	Pakistan	Asia	702509	LT	Absent	Absent	Absent	Absent	Absent	Absent	Absent	Present	Not Tested	Absent	Absent	Absent	Not Tested	Not Tested	Absent	Not Tested or Unknown	Same	Present	Absent	Absent	Present	Not Tested	Present	Not Tested	Not evaluated	1
GEMS	Pakistan	Asia	702618	LT	Absent	Absent	Absent	Absent	Absent	Present	Present	Present	Not Tested	Absent	Absent	Absent	Not Tested	Not Tested	Absent	Not Tested or Unknown	Same	Present	Absent	Absent	Present	Not Tested	Present	Not Tested	Not evaluated	3
GEMS	Pakistan	Asia	703206	LT	Absent	Absent	Absent	Absent	Absent	Present	Present	Present	Not Tested	Absent	Absent	Absent	Not Tested	Not Tested	Absent	Not Tested or Unknown	Same	Present	Absent	Absent	Present	Not Tested	Present	Not Tested	Not evaluated	3
GEMS	Pakistan	Asia	703282	ST1b	Absent	Absent	Absent	Absent	Absent	Absent	Absent	Absent	Not Tested	Absent	Present	Absent	Not Tested	Not Tested	Absent	O78	Same	Absent	Absent	Present	Absent	Not Tested	Present	Not Tested	Not evaluated	1
GEMS	Pakistan	Asia	703293	LT - ST1b	Absent	Absent	Absent	Absent	Absent	Absent	Present	Absent	Not Tested	Absent	Absent	Absent	Not Tested	Not Tested	Absent	NT	Same	Present	Absent	Present	Present	Not Tested	Absent	Not Tested	Not evaluated	1
GEMS	Pakistan	Asia	703322	LT	Absent	Absent	Absent	Absent	Absent	Absent	Present	Absent	Not Tested	Absent	Absent	Absent	Not Tested	Not Tested	Absent	O43	Same	Present	Absent	Absent	Present	Not Tested	Present	Not Tested	Not evaluated	1
GEMS	Pakistan	Asia	703363	LT	Absent	Absent	Absent	Absent	Absent	Absent	Absent	Absent	Not Tested	Absent	Absent	Absent	Not Tested	Not Tested	Absent	Not Tested or Unknown	Same	Present	Absent	Absent	Absent	Not Tested	Present	Not Tested	Not evaluated	0
GEMS	Pakistan	Asia	703301	ST1b	Absent	Absent	Absent	Absent	Absent	Absent	Absent	Absent	Not Tested	Absent	Present	Absent	Not Tested	Not Tested	Absent	O63	Same	Absent	Absent	Present	Present	Not Tested	Present	Not Tested	Not evaluated	1
GEMS	Pakistan	Asia	703348	ST1b	Absent	Absent	Absent	Absent	Absent	Absent	Absent	Absent	Not Tested	Absent	Absent	Absent	Not Tested	Not Tested	Absent	O167	Same	Absent	Absent	Present	Absent	Not Tested	Present	Not Tested	Not evaluated	0
GEMS	Pakistan	Asia	703420	ST1b	Absent	Absent	Absent	Absent	Absent	Absent	Absent	Absent	Not Tested	Absent	Absent	Absent	Not Tested	Not Tested	Absent	O63	Same	Absent	Absent	Present	Present	Not Tested	Present	Not Tested	Not evaluated	0
GEMS	Pakistan	Asia	703427	ST1b	Absent	Absent	Absent	Absent	Absent	Absent	Absent	Absent	Not Tested	Absent	Absent	Absent	Not Tested	Not Tested	Absent	O36	Same	Absent	Absent	Present	Absent	Not Tested	Present	Not Tested	Not evaluated	0
GEMS	Pakistan	Asia	703487	LT - ST1b	Absent	Absent	Absent	Absent	Absent	Absent	Present	Absent	Not Tested	Absent	Absent	Absent	Not Tested	Not Tested	Absent	O36	Same	Present	Absent	Present	Present	Not Tested	Absent	Not Tested	Not evaluated	1
GEMS	Pakistan	Asia	703491	ST1b	Absent	Absent	Absent	Absent	Absent	Absent	Absent	Absent	Not Tested	Absent	Absent	Absent	Not Tested	Not Tested	Absent	O25	Same	Absent	Absent	Present	Absent	Not Tested	Present	Not Tested	Not evaluated	0
GEMS	Pakistan	Asia	703497	ST1b	Absent	Absent	Absent	Absent	Absent	Absent	Absent	Absent	Not Tested	Absent	Absent	Absent	Not Tested	Not Tested	Absent	O36	Same	Absent	Absent	Present	Absent	Not Tested	Present	Not Tested	Not evaluated	0
GEMS	Pakistan	Asia	703548	ST1b	Absent	Absent	Absent	Absent	Absent	Absent	Absent	Absent	Not Tested	Absent	Present	Absent	Not Tested	Not Tested	Absent	O36	Same	Absent	Absent	Present	Absent	Not Tested	Present	Not Tested	Not evaluated	1
GEMS	Pakistan	Asia	703559	LT	Absent	Absent	Absent	Absent	Absent	Absent	Absent	Absent	Not Tested	Absent	Absent	Absent	Not Tested	Not Tested	Absent	Not Tested or Unknown	Same	Present	Absent	Absent	Absent	Not Tested	Absent	Not Tested	Not evaluated	0
GEMS	Pakistan	Asia	703595	ST1b	Absent	Absent	Absent	Absent	Absent	Absent	Present	Absent	Not Tested	Absent	Absent	Absent	Not Tested	Not Tested	Absent	O103	Same	Absent	Absent	Present	Present	Not Tested	Absent	Not Tested	Not evaluated	1
GEMS	Pakistan	Asia	703615	LT - ST1b	Absent	Present	Absent	Present	Absent	Absent	Present	Absent	Not Tested	Absent	Absent	Absent	Not Tested	Not Tested	Present	Not Tested or Unknown	Same	Present	Absent	Present	Present	Not Tested	Present	Not Tested	Not evaluated	4
GEMS	Pakistan	Asia	700885	LT - ST1a	Absent	Absent	Absent	Absent	Absent	Absent	Absent	Absent	Not Tested	Absent	Absent	Absent	Not Tested	Not Tested	Absent	NT	Same	Present	Present	Absent	Absent	Not Tested	Absent	Not Tested	Not evaluated	0
GEMS	Pakistan	Asia	700948	LT	Absent	Absent	Absent	Absent	Absent	Absent	Absent	Absent	Not Tested	Absent	Absent	Absent	Not Tested	Not Tested	Absent	Not Tested or Unknown	Same	Present	Absent	Absent	Absent	Not Tested	Absent	Not Tested	Not evaluated	0
GEMS	Pakistan	Asia	702008	ST1b	Absent	Absent	Absent	Absent	Absent	Absent	Absent	Absent	Not Tested	Absent	Present	Absent	Not Tested	Not Tested	Absent	O63-HNT	Same	Absent	Absent	Present	Present	Not Tested	Present	Not Tested	Not evaluated	1
GEMS	Pakistan	Asia	702034	ST1b	Absent	Absent	Absent	Absent	Absent	Absent	Absent	Absent	Not Tested	Absent	Present	Absent	Not Tested	Not Tested	Absent	O63-HNT	Same	Absent	Absent	Present	Present	Not Tested	Present	Not Tested	Not evaluated	1
GEMS	Pakistan	Asia	702091	LT	Absent	Absent	Absent	Absent	Absent	Absent	Absent	Absent	Not Tested	Absent	Absent	Absent	Not Tested	Not Tested	Absent	Not Tested or Unknown	Discordant	Present	Present	Absent	Absent	Not Tested	Absent	Not Tested	Not evaluated	0
GEMS	Pakistan	Asia	702124	ST1b	Absent	Absent	Absent	Absent	Absent	Absent	Present	Absent	Not Tested	Absent	Absent	Absent	Not Tested	Not Tested	Present	NT-H4	Same	Absent	Absent	Present	Absent	Not Tested	Absent	Not Tested	Not evaluated	2
GEMS	Pakistan	Asia	702229	LT - ST1b	Absent	Absent	Present	Present	Absent	Absent	Absent	Absent	Not Tested	Absent	Absent	Absent	Not Tested	Not Tested	Present	O6-O141-H16	Same	Present	Absent	Present	Present	Not Tested	Present	Not Tested	Not evaluated	3
Other	U.S.	N_America	ETEC ThroopD "1"	Not Tested or Unknown	Absent	Absent	Absent	Absent	Absent	Absent	Absent	Absent	Absent	Not Tested	Absent	Absent	Not Tested	Not Tested	Absent	Not Tested or Unknown	Unable to evaluate	Not Tested	Not Tested	Not Tested	Not Tested	Present	Not Tested	Present	Not evaluated	0
Chile	Chile	S_America	a2	LT	Absent	Absent	Absent	Absent	Absent	Absent	Absent	Absent	Not Tested	Absent	Absent	Absent	Not Tested	Not Tested	Absent	Not Tested or Unknown	Unable to evaluate	Not Tested	Not Tested	Not Tested	Not Tested	Absent	Not Tested	Absent	Not evaluated	0
Chile	Chile	S_America	a3	ST1a	Absent	Absent	Absent	Absent	Absent	Absent	Absent	Absent	Not Tested	Absent	Absent	Absent	Not Tested	Not Tested	Present	Not Tested or Unknown	Unable to evaluate	Not Tested	Not Tested	Not Tested	Not Tested	Absent	Not Tested	Absent	Not evaluated	1
Chile	Chile	S_America	a4	LT-ST1b	Absent	Absent	Present	Present	Absent	Absent	Absent	Absent	Not Tested	Absent	Absent	Absent	Not Tested	Not Tested	Present	Not Tested or Unknown	Unable to evaluate	Not Tested	Not Tested	Not Tested	Not Tested	Absent	Not Tested	Present	Not evaluated	3
Chile	Chile	S_America	a7	LT-ST1b	Absent	Absent	Absent	Present	Absent	Absent	Absent	Absent	Not Tested	Absent	Absent	Absent	Not Tested	Not Tested	Present	Not Tested or Unknown	Unable to evaluate	Not Tested	Not Tested	Not Tested	Not Tested	Present	Not Tested	Present	Not evaluated	2
Chile	Chile	S_America	a9	LT-ST1b	Absent	Absent	Absent	Absent	Absent	Absent	Absent	Absent	Not Tested	Absent	Absent	Absent	Not Tested	Not Tested	Present	Not Tested or Unknown	Unable to evaluate	Not Tested	Not Tested	Not Tested	Not Tested	Absent	Not Tested	Absent	Not evaluated	1
Chile	Chile	S_America	a22	LT-ST1b	Absent	Present	Present	Present	Absent	Absent	Absent	Absent	Not Tested	Absent	Absent	Absent	Not Tested	Not Tested	Present	Not Tested or Unknown	Unable to evaluate	Not Tested	Not Tested	Not Tested	Not Tested	Absent	Not Tested	Present	Not evaluated	4
Chile	Chile	S_America	a24	LT-ST1b	Absent	Absent	Absent	Absent	Absent	Absent	Absent	Absent	Not Tested	Absent	Absent	Absent	Not Tested	Not Tested	Present	Not Tested or Unknown	Unable to evaluate	Not Tested	Not Tested	Not Tested	Not Tested	Present	Not Tested	Absent	Not evaluated	1
Chile	Chile	S_America	a25	ST1b	Absent	Absent	Absent	Absent	Absent	Absent	Absent	Absent	Not Tested	Absent	Absent	Absent	Not Tested	Not Tested	Present	Not Tested or Unknown	Unable to evaluate	Not Tested	Not Tested	Not Tested	Not Tested	Present	Not Tested	Present	Not evaluated	1
Chile	Chile	S_America	a26	LT-ST1b	Absent	Absent	Absent	Absent	Absent	Absent	Present	Absent	Not Tested	Absent	Absent	Absent	Not Tested	Not Tested	Absent	Not Tested or Unknown	Unable to evaluate	Not Tested	Not Tested	Not Tested	Not Tested	Absent	Not Tested	Absent	Not evaluated	1
Chile	Chile	S_America	a33	ST1b	Absent	Absent	Absent	Absent	Absent	Absent	Absent	Absent	Not Tested	Absent	Absent	Absent	Not Tested	Not Tested	Present	Not Tested or Unknown	Unable to evaluate	Not Tested	Not Tested	Not Tested	Not Tested	Absent	Not Tested	Present	Not evaluated	1
Chile	Chile	S_America	a37	LT-ST1a	Absent	Absent	Absent	Absent	Absent	Absent	Present	Absent	Not Tested	Absent	Absent	Absent	Not Tested	Not Tested	Present	Not Tested or Unknown	Unable to evaluate	Not Tested	Not Tested	Not Tested	Not Tested	Absent	Not Tested	Absent	Not evaluated	2
Chile	Chile	S_America	a39	LT	Absent	Absent	Absent	Absent	Absent	Absent	Absent	Absent	Not Tested	Absent	Absent	Present	Not Tested	Not Tested	Absent	Not Tested or Unknown	Unable to evaluate	Not Tested	Not Tested	Not Tested	Not Tested	Absent	Not Tested	Present	Not evaluated	1
Chile	Chile	S_America	a40	ST1b	Absent	Absent	Absent	Absent	Absent	Absent	Absent	Absent	Not Tested	Absent	Absent	Absent	Not Tested	Not Tested	Present	Not Tested or Unknown	Unable to evaluate	Not Tested	Not Tested	Not Tested	Not Tested	Present	Not Tested	Present	Not evaluated	1
Chile	Chile	S_America	a47	ST1b	Absent	Absent	Absent	Absent	Absent	Absent	Absent	Absent	Not Tested	Absent	Absent	Absent	Not Tested	Not Tested	Absent	Not Tested or Unknown	Unable to evaluate	Not Tested	Not Tested	Not Tested	Not Tested	Absent	Not Tested	Present	Not evaluated	0
Chile	Chile	S_America	a59	LT	Absent	Absent	Absent	Absent	Absent	Absent	Absent	Absent	Not Tested	Absent	Absent	Absent	Not Tested	Not Tested	Present	Not Tested or Unknown	Unable to evaluate	Not Tested	Not Tested	Not Tested	Not Tested	Present	Not Tested	Absent	Not evaluated	1
Chile	Chile	S_America	a63	LT-ST1b	Absent	Absent	Absent	Absent	Absent	Absent	Present	Absent	Not Tested	Absent	Absent	Absent	Not Tested	Not Tested	Present	Not Tested or Unknown	Unable to evaluate	Not Tested	Not Tested	Not Tested	Not Tested	Absent	Not Tested	Present	Not evaluated	2
Chile	Chile	S_America	a67	LT-ST1b	Absent	Present	Absent	Present	Absent	Absent	Absent	Absent	Not Tested	Absent	Absent	Absent	Not Tested	Not Tested	Present	Not Tested or Unknown	Unable to evaluate	Not Tested	Not Tested	Not Tested	Not Tested	Present	Not Tested	Present	Not evaluated	3
Chile	Chile	S_America	a72	LT	Absent	Present	Present	Present	Absent	Absent	Absent	Absent	Not Tested	Absent	Absent	Absent	Not Tested	Not Tested	Present	Not Tested or Unknown	Unable to evaluate	Not Tested	Not Tested	Not Tested	Not Tested	Present	Not Tested	Absent	Not evaluated	4
Chile	Chile	S_America	a73	LT-ST1b	Absent	Absent	Present	Present	Absent	Absent	Absent	Absent	Not Tested	Absent	Absent	Absent	Not Tested	Not Tested	Present	Not Tested or Unknown	Unable to evaluate	Not Tested	Not Tested	Not Tested	Not Tested	Present	Not Tested	Present	Not evaluated	3
Chile	Chile	S_America	a74	LT-ST1b	Absent	Absent	Absent	Absent	Absent	Absent	Absent	Absent	Not Tested	Absent	Absent	Absent	Not Tested	Not Tested	Present	Not Tested or Unknown	Unable to evaluate	Not Tested	Not Tested	Not Tested	Not Tested	Present	Not Tested	Absent	Not evaluated	1
Chile	Chile	S_America	a82	ST1b	Absent	Absent	Absent	Absent	Absent	Absent	Absent	Absent	Not Tested	Absent	Absent	Absent	Not Tested	Not Tested	Present	Not Tested or Unknown	Unable to evaluate	Not Tested	Not Tested	Not Tested	Not Tested	Present	Not Tested	Present	Not evaluated	1
Chile	Chile	S_America	a85	ST1b	Absent	Absent	Absent	Absent	Absent	Absent	Absent	Absent	Not Tested	Absent	Absent	Absent	Not Tested	Not Tested	Present	Not Tested or Unknown	Unable to evaluate	Not Tested	Not Tested	Not Tested	Not Tested	Present	Not Tested	Present	Not evaluated	1
Chile	Chile	S_America	a86	ST1b	Absent	Absent	Absent	Absent	Absent	Absent	Present	Absent	Not Tested	Absent	Absent	Absent	Not Tested	Not Tested	Present	Not Tested or Unknown	Unable to evaluate	Not Tested	Not Tested	Not Tested	Not Tested	Absent	Not Tested	Present	Not evaluated	2
Chile	Chile	S_America	a91	ST1b	Absent	Absent	Absent	Absent	Absent	Absent	Absent	Absent	Not Tested	Absent	Absent	Absent	Not Tested	Not Tested	Present	Not Tested or Unknown	Unable to evaluate	Not Tested	Not Tested	Not Tested	Not Tested	Absent	Not Tested	Present	Not evaluated	1
Chile	Chile	S_America	a92	LT	Absent	Absent	Absent	Absent	Absent	Absent	Present	Absent	Not Tested	Absent	Absent	Absent	Not Tested	Not Tested	Present	Not Tested or Unknown	Unable to evaluate	Not Tested	Not Tested	Not Tested	Not Tested	Absent	Not Tested	Absent	Not evaluated	2
Chile	Chile	S_America	a102	ST1a	Absent	Absent	Absent	Absent	Absent	Absent	Absent	Absent	Not Tested	Absent	Absent	Absent	Not Tested	Not Tested	Present	Not Tested or Unknown	Unable to evaluate	Not Tested	Not Tested	Not Tested	Not Tested	Absent	Not Tested	Absent	Not evaluated	1
Chile	Chile	S_America	a104	ST1a-ST1b	Absent	Absent	Absent	Absent	Absent	Absent	Present	Absent	Not Tested	Absent	Absent	Absent	Not Tested	Not Tested	Present	Not Tested or Unknown	Unable to evaluate	Not Tested	Not Tested	Not Tested	Not Tested	Absent	Not Tested	Absent	Not evaluated	2
Chile	Chile	S_America	a108	LT-ST1a-ST1b	Absent	Absent	Absent	Absent	Absent	Absent	Absent	Absent	Not Tested	Absent	Absent	Absent	Not Tested	Not Tested	Absent	Not Tested or Unknown	Unable to evaluate	Not Tested	Not Tested	Not Tested	Not Tested	Absent	Not Tested	Present	Not evaluated	0
Chile	Chile	S_America	c3	ST1b	Absent	Absent	Present	Present	Absent	Absent	Absent	Absent	Not Tested	Absent	Absent	Absent	Not Tested	Not Tested	Present	Not Tested or Unknown	Unable to evaluate	Not Tested	Not Tested	Not Tested	Not Tested	Present	Not Tested	Present	Not evaluated	3
Chile	Chile	S_America	c6	ST1b	Absent	Absent	Absent	Absent	Absent	Absent	Absent	Absent	Not Tested	Absent	Absent	Absent	Not Tested	Not Tested	Present	Not Tested or Unknown	Unable to evaluate	Not Tested	Not Tested	Not Tested	Not Tested	Present	Not Tested	Present	Not evaluated	1
Chile	Chile	S_America	c7	LT-ST1b	Absent	Present	Absent	Present	Absent	Absent	Absent	Absent	Not Tested	Absent	Absent	Absent	Not Tested	Not Tested	Present	Not Tested or Unknown	Unable to evaluate	Not Tested	Not Tested	Not Tested	Not Tested	Present	Not Tested	Present	Not evaluated	3
Chile	Chile	S_America	c8	LT-ST1b	Absent	Present	Absent	Present	Absent	Absent	Absent	Absent	Not Tested	Absent	Absent	Absent	Not Tested	Not Tested	Present	Not Tested or Unknown	Unable to evaluate	Not Tested	Not Tested	Not Tested	Not Tested	Present	Not Tested	Present	Not evaluated	3
Chile	Chile	S_America	c13	LT-ST1b	Absent	Absent	Absent	Absent	Absent	Absent	Absent	Absent	Not Tested	Absent	Absent	Absent	Not Tested	Not Tested	Absent	Not Tested or Unknown	Unable to evaluate	Not Tested	Not Tested	Not Tested	Not Tested	Present	Not Tested	Absent	Not evaluated	0
Chile	Chile	S_America	c14	ST1b	Absent	Absent	Absent	Absent	Absent	Absent	Absent	Absent	Not Tested	Absent	Absent	Absent	Not Tested	Not Tested	Absent	Not Tested or Unknown	Unable to evaluate	Not Tested	Not Tested	Not Tested	Not Tested	Present	Not Tested	Absent	Not evaluated	0
Chile	Chile	S_America	c17	ST1b	Absent	Absent	Absent	Absent	Absent	Absent	Absent	Absent	Not Tested	Absent	Absent	Absent	Not Tested	Not Tested	Present	Not Tested or Unknown	Unable to evaluate	Not Tested	Not Tested	Not Tested	Not Tested	Absent	Not Tested	Present	Not evaluated	1
QL_PriorPub	Brazil	S_America	ETEC Envira 8/11	Not Tested or Unknown	Absent	Absent	Absent	Absent	Absent	Present	Present	Absent	Absent	Not Tested	Absent	Absent	Not Tested	Not Tested	Absent	Not Tested or Unknown	Unable to evaluate	Not Tested	Not Tested	Not Tested	Not Tested	Present	Not Tested	Absent	Not evaluated	2
QL_PriorPub	Brazil	S_America	ETEC Envira 10/1	Not Tested or Unknown	Absent	Absent	Absent	Absent	Absent	Present	Present	Absent	Absent	Not Tested	Absent	Absent	Not Tested	Not Tested	Absent	Not Tested or Unknown	Unable to evaluate	Not Tested	Not Tested	Not Tested	Not Tested	Present	Not Tested	Absent	Not evaluated	2
QL_PriorPub	Brazil	S_America	ETEC Jurua 18/11	Not Tested or Unknown	Absent	Absent	Absent	Absent	Absent	Absent	Absent	Present	Absent	Not Tested	Absent	Absent	Not Tested	Not Tested	Absent	Not Tested or Unknown	Unable to evaluate	Not Tested	Not Tested	Not Tested	Not Tested	Present	Not Tested	Present	Not evaluated	1
QL_PriorPub	Brazil	S_America	ETEC Jurua 20/10	Not Tested or Unknown	Absent	Absent	Absent	Absent	Absent	Absent	Absent	Present	Absent	Not Tested	Absent	Absent	Not Tested	Not Tested	Absent	Not Tested or Unknown	Unable to evaluate	Not Tested	Not Tested	Not Tested	Not Tested	Present	Not Tested	Present	Not evaluated	1
Columbia_Gomez	Columbia	S_America	COCt 112 (ETEC3)	LT	Absent	Absent	Absent	Absent	Absent	Absent	Absent	Absent	Absent	Absent	Absent	Absent	Absent	Absent	Absent	O-:H+	Same	Present	Absent	Absent	Absent	Absent	Absent	Absent	No Change	0
Columbia_Gomez	Columbia	S_America	COCt 124 (ETEC6)	LT-STh	Absent	Absent	Absent	Absent	Absent	Present	Present	Absent	Absent	Absent	Absent	Absent	Absent	Absent	Absent	O167:H5	Same	Present	Absent	Present	Present	Present	Absent	Absent	No Change	2
Columbia_Gomez	Columbia	S_America	COCt 131 (ETEC8)	LT	Absent	Absent	Absent	Absent	Absent	Absent	Absent	Present	Absent	Absent	Absent	Absent	Absent	Absent	Present	O78:H10	Same	Present	Absent	Absent	Present	Present	Present	Present	No Change	2
Columbia_Gomez	Columbia	S_America	COCt 132 (ETEC9)	LT	Absent	Absent	Absent	Absent	Absent	Absent	Absent	Absent	Absent	Absent	Absent	Absent	Absent	Absent	Absent	OX18:H2	Same	Present	Absent	Absent	Absent	Absent	Absent	Absent	No Change	0
Columbia_Gomez	Columbia	S_America	COCt 201 (ETEC16	LT-STh	Absent	Absent	Absent	Absent	Absent	Present	Present	Absent	Absent	Absent	Absent	Absent	Absent	Absent	Absent	O167:H5	Same	Present	Absent	Present	Present	Present	Absent	Absent	No Change	2
Columbia_Gomez	Columbia	S_America	COCt 234 (ETEC17	LT-STh	Absent	Absent	Absent	Absent	Absent	Present	Absent	Absent	Absent	Absent	Absent	Absent	Absent	Absent	Absent	O20:H5	Same	Present	Absent	Present	Absent	Absent	Absent	Absent	No Change	1
Columbia_Gomez	Columbia	S_America	COCt 235 (ETEC18	LT-STh	Absent	Absent	Absent	Absent	Absent	Present	Present	Absent	Absent	Absent	Absent	Absent	Absent	Absent	Absent	O167:H5	Same	Present	Absent	Present	Present	Present	Absent	Absent	No Change	2
Columbia_Gomez	Columbia	S_America	COCt 308 (ETEC23	LT	Absent	Absent	Absent	Absent	Absent	Absent	Absent	Absent	Absent	Absent	Absent	Absent	Absent	Absent	Absent	O21:H-	Same	Present	Absent	Absent	Absent	Absent	Absent	Absent	No Change	0
Columbia_Gomez	Columbia	S_America	COCt 337 (ETEC25	LT	Absent	Absent	Absent	Absent	Absent	Absent	Absent	Present	Absent	Absent	Absent	Absent	Absent	Absent	Absent	Negative	Same	Present	Absent	Absent	Present	Present	Present	Present	No Change	1
Columbia_Gomez	Columbia	S_America	COCt 013cc (ETEC	LT	Absent	Absent	Absent	Absent	Absent	Absent	Absent	Absent	Absent	Present	Absent	Absent	Absent	Absent	Present	O-:H34	Same	Present	Absent	Absent	Absent	Absent	Absent	Absent	No Change	2
Columbia_Gomez	Columbia	S_America	COCt 67cc (ETEC2	LT	Absent	Absent	Absent	Absent	Absent	Absent	Absent	Absent	Absent	Absent	Absent	Absent	Absent	Absent	Absent	O-:H2	Same	Present	Absent	Absent	Absent	Absent	Present	Present	No Change	0
Columbia_Gomez	Columbia	S_America	COCt 90cc (ETEC2	LT	Absent	Absent	Absent	Absent	Absent	Absent	Absent	Absent	Absent	Absent	Absent	Absent	Absent	Absent	Absent	ND	Same	Present	Absent	Absent	Absent	Absent	Absent	Absent	No Change	0
Columbia_Gomez	Columbia	S_America	COCt 149cc (ETEC	LT	Absent	Absent	Absent	Absent	Absent	Absent	Absent	Absent	Absent	Absent	Absent	Absent	Absent	Present	Absent	O-:H19	Same	Present	Absent	Absent	Absent	Absent	Absent	Absent	No Change	1
Columbia_Gomez	Columbia	S_America	COCt 155cc (ETEC	LT-STh	Absent	Absent	Present	Present	Absent	Absent	Absent	Absent	Absent	Absent	Absent	Absent	Absent	Absent	Present	O6:H16	Discordant	Present	Absent	Present	Present	Present	Present	Present	No Change	3
Columbia_Gomez	Columbia	S_America	COCt 275cc (ETEC	LT	Absent	Present	Absent	Absent	Absent	Absent	Absent	Absent	Absent	Absent	Absent	Absent	Absent	Absent	Absent	O8:H9	Same	Present	Absent	Absent	Absent	Absent	Absent	Absent	No Change	1
Columbia_Gomez	Columbia	S_America	COCt 302cc (ETEC	LT	Absent	Absent	Absent	Absent	Absent	Absent	Present	Absent	Absent	Absent	Absent	Absent	Absent	Absent	Present	O148:H28	Same	Present	Absent	Absent	Absent	Absent	Absent	Absent	No Change	2
Columbia_Gomez	Columbia	S_America	1COCt 040 (ETEC3	LT	Absent	Absent	Absent	Absent	Absent	Absent	Present	Absent	Absent	Absent	Absent	Absent	Absent	Absent	Present	O25:H16	Same	Present	Absent	Absent	Present	Absent	Absent	Absent	No Change	2
Columbia_Gomez	Columbia	S_America	1COCt 043 (ETEC3	LT	Absent	Absent	Absent	Absent	Absent	Absent	Absent	Absent	Absent	Absent	Absent	Absent	Present	Absent	Absent	O8:H9	Same	Present	Absent	Absent	Absent	Absent	Absent	Absent	No Change	1
Columbia_Gomez	Columbia	S_America	1COSc 014 (ETEC3	LT	Absent	Absent	Absent	Absent	Absent	Absent	Absent	Absent	Absent	Absent	Absent	Absent	Absent	Absent	Absent	O-:H27	Same	Present	Absent	Absent	Absent	Absent	Absent	Absent	No Change	0
Columbia_Gomez	Columbia	S_America	1COSc 036 (ETEC3	LT-STh	Absent	Absent	Absent	Absent	Absent	Present	Present	Absent	Absent	Absent	Absent	Absent	Absent	Absent	Absent	O167:H5	Same	Present	Absent	Present	Present	Present	Absent	Absent	No Change	2
Columbia_Gomez	Columbia	S_America	1COSc 061 (ETEC3	LT	Absent	Absent	Absent	Absent	Absent	Absent	Present	Absent	Absent	Absent	Absent	Absent	Absent	Absent	Present	O25:H16	Same	Present	Absent	Absent	Present	Present	Absent	Absent	No Change	2
Columbia_Gomez	Columbia	S_America	1COSc 088 (ETEC3	LT	Absent	Absent	Absent	Absent	Absent	Absent	Present	Absent	Absent	Absent	Absent	Absent	Absent	Absent	Absent	O64:H+	Same	Present	Absent	Absent	Absent	Absent	Absent	Absent	No Change	1
MN_DOH	India	Asia	2015012662#1	LT-STp	Not Tested	Not Tested	Not Tested	Not Tested	Not Tested	Not Tested	Not Tested	Not Tested	Not Tested	Not Tested	Not Tested	Not Tested	Not Tested	Not Tested	Not Tested	Not Tested or Unknown	Discordant	Present	Absent	Absent	Absent	Present	Absent	Absent	Not evaluated	No Data
Bangladesh	Bangladesh	Asia	ETEC#1	Not Tested or Unknown	Not Tested	Not Tested	Not Tested	Not Tested	Not Tested	Not Tested	Not Tested	Not Tested	Not Tested	Not Tested	Not Tested	Not Tested	Not Tested	Not Tested	Not Tested	Not Tested or Unknown	Unable to evaluate	Present	Absent	Absent	Present	Present	Present	Present	No Change	No Data
Bangladesh	Bangladesh	Asia	ETEC#2	Not Tested or Unknown	Not Tested	Not Tested	Not Tested	Not Tested	Not Tested	Not Tested	Not Tested	Not Tested	Not Tested	Not Tested	Not Tested	Not Tested	Not Tested	Not Tested	Not Tested	Not Tested or Unknown	Unable to evaluate	Present	Absent	Present	Absent	Absent	Present	Present	No Change	No Data
Bangladesh	Bangladesh	Asia	ETEC#3	Not Tested or Unknown	Not Tested	Not Tested	Not Tested	Not Tested	Not Tested	Not Tested	Not Tested	Not Tested	Not Tested	Not Tested	Not Tested	Not Tested	Not Tested	Not Tested	Not Tested	Not Tested or Unknown	Unable to evaluate	Present	Absent	Present	Absent	Absent	Present	Present	No Change	No Data
Bangladesh	Bangladesh	Asia	ETEC#4	Not Tested or Unknown	Not Tested	Not Tested	Not Tested	Not Tested	Not Tested	Not Tested	Not Tested	Not Tested	Not Tested	Not Tested	Not Tested	Not Tested	Not Tested	Not Tested	Not Tested	Not Tested or Unknown	Unable to evaluate	Absent	Absent	Present	Absent	Absent	Absent	Absent	No Change	No Data
Bangladesh	Bangladesh	Asia	ETEC#5	Not Tested or Unknown	Not Tested	Not Tested	Not Tested	Not Tested	Not Tested	Not Tested	Not Tested	Not Tested	Not Tested	Not Tested	Not Tested	Not Tested	Not Tested	Not Tested	Not Tested	Not Tested or Unknown	Unable to evaluate	Present	Absent	Absent	Present	Absent	Absent	Absent	No Change	No Data
Bangladesh	Bangladesh	Asia	ETEC#6	Not Tested or Unknown	Not Tested	Not Tested	Not Tested	Not Tested	Not Tested	Not Tested	Not Tested	Not Tested	Not Tested	Not Tested	Not Tested	Not Tested	Not Tested	Not Tested	Not Tested	Not Tested or Unknown	Unable to evaluate	Present	Absent	Present	Present	Present	Absent	Absent	No Change	No Data
Bangladesh	Bangladesh	Asia	ETEC#7	Not Tested or Unknown	Not Tested	Not Tested	Not Tested	Not Tested	Not Tested	Not Tested	Not Tested	Not Tested	Not Tested	Not Tested	Not Tested	Not Tested	Not Tested	Not Tested	Not Tested	Not Tested or Unknown	Unable to evaluate	Present	Absent	Present	Present	Present	Absent	Absent	No Change	No Data
Bangladesh	Bangladesh	Asia	ETEC#8	Not Tested or Unknown	Not Tested	Not Tested	Not Tested	Not Tested	Not Tested	Not Tested	Not Tested	Not Tested	Not Tested	Not Tested	Not Tested	Not Tested	Not Tested	Not Tested	Not Tested	Not Tested or Unknown	Unable to evaluate	Absent	Absent	Present	Absent	Absent	Present	Present	No Change	No Data
Bangladesh	Bangladesh	Asia	ETEC#9	Not Tested or Unknown	Not Tested	Not Tested	Not Tested	Not Tested	Not Tested	Not Tested	Not Tested	Not Tested	Not Tested	Not Tested	Not Tested	Not Tested	Not Tested	Not Tested	Not Tested	Not Tested or Unknown	Unable to evaluate	Present	Absent	Present	Present	Present	Absent	Absent	No Change	No Data
Bangladesh	Bangladesh	Asia	ETEC#10	Not Tested or Unknown	Not Tested	Not Tested	Not Tested	Not Tested	Not Tested	Not Tested	Not Tested	Not Tested	Not Tested	Not Tested	Not Tested	Not Tested	Not Tested	Not Tested	Not Tested	Not Tested or Unknown	Unable to evaluate	Present	Absent	Absent	Absent	Present	Absent	Absent	No Change	No Data
Bangladesh	Bangladesh	Asia	ETEC#11	Not Tested or Unknown	Not Tested	Not Tested	Not Tested	Not Tested	Not Tested	Not Tested	Not Tested	Not Tested	Not Tested	Not Tested	Not Tested	Not Tested	Not Tested	Not Tested	Not Tested	Not Tested or Unknown	Unable to evaluate	Present	Absent	Absent	Absent	Present	Absent	Absent	No Change	No Data
Bangladesh	Bangladesh	Asia	ETEC#12	Not Tested or Unknown	Not Tested	Not Tested	Not Tested	Not Tested	Not Tested	Not Tested	Not Tested	Not Tested	Not Tested	Not Tested	Not Tested	Not Tested	Not Tested	Not Tested	Not Tested	Not Tested or Unknown	Unable to evaluate	Present	Absent	Present	Present	Absent	Absent	Absent	No Change	No Data
Bangladesh	Bangladesh	Asia	ETEC#13	Not Tested or Unknown	Not Tested	Not Tested	Not Tested	Not Tested	Not Tested	Not Tested	Not Tested	Not Tested	Not Tested	Not Tested	Not Tested	Not Tested	Not Tested	Not Tested	Not Tested	Not Tested or Unknown	Unable to evaluate	Absent	Absent	Present	Absent	Present	Absent	Absent	No Change	No Data
Bangladesh	Bangladesh	Asia	ETEC#14	Not Tested or Unknown	Not Tested	Not Tested	Not Tested	Not Tested	Not Tested	Not Tested	Not Tested	Not Tested	Not Tested	Not Tested	Not Tested	Not Tested	Not Tested	Not Tested	Not Tested	Not Tested or Unknown	Unable to evaluate	Present	Absent	Absent	Absent	Absent	Absent	Absent	No Change	No Data
Bangladesh	Bangladesh	Asia	ETEC#15	Not Tested or Unknown	Not Tested	Not Tested	Not Tested	Not Tested	Not Tested	Not Tested	Not Tested	Not Tested	Not Tested	Not Tested	Not Tested	Not Tested	Not Tested	Not Tested	Not Tested	Not Tested or Unknown	Unable to evaluate	Present	Absent	Present	Present	Present	Present	Present	No Change	No Data
Bangladesh	Bangladesh	Asia	ETEC#16	Not Tested or Unknown	Not Tested	Not Tested	Not Tested	Not Tested	Not Tested	Not Tested	Not Tested	Not Tested	Not Tested	Not Tested	Not Tested	Not Tested	Not Tested	Not Tested	Not Tested	Not Tested or Unknown	Unable to evaluate	Present	Absent	Present	Present	Present	Present	Present	No Change	No Data
Bangladesh	Bangladesh	Asia	ETEC#17	Not Tested or Unknown	Not Tested	Not Tested	Not Tested	Not Tested	Not Tested	Not Tested	Not Tested	Not Tested	Not Tested	Not Tested	Not Tested	Not Tested	Not Tested	Not Tested	Not Tested	Not Tested or Unknown	Unable to evaluate	Present	Absent	Present	Absent	Absent	Present	Present	No Change	No Data
Bangladesh	Bangladesh	Asia	ETEC#18	Not Tested or Unknown	Not Tested	Not Tested	Not Tested	Not Tested	Not Tested	Not Tested	Not Tested	Not Tested	Not Tested	Not Tested	Not Tested	Not Tested	Not Tested	Not Tested	Not Tested	Not Tested or Unknown	Unable to evaluate	Present	Absent	Present	Present	Present	Absent	Absent	No Change	No Data
Bangladesh	Bangladesh	Asia	ETEC#19	Not Tested or Unknown	Not Tested	Not Tested	Not Tested	Not Tested	Not Tested	Not Tested	Not Tested	Not Tested	Not Tested	Not Tested	Not Tested	Not Tested	Not Tested	Not Tested	Not Tested	Not Tested or Unknown	Unable to evaluate	Present	Absent	Present	Absent	Present	Present	Absent	No Change	No Data
Bangladesh	Bangladesh	Asia	ETEC#20	Not Tested or Unknown	Not Tested	Not Tested	Not Tested	Not Tested	Not Tested	Not Tested	Not Tested	Not Tested	Not Tested	Not Tested	Not Tested	Not Tested	Not Tested	Not Tested	Not Tested	Not Tested or Unknown	Unable to evaluate	Present	Absent	Absent	Present	Present	Present	Present	No Change	No Data
Bangladesh	Bangladesh	Asia	ETEC#21	Not Tested or Unknown	Not Tested	Not Tested	Not Tested	Not Tested	Not Tested	Not Tested	Not Tested	Not Tested	Not Tested	Not Tested	Not Tested	Not Tested	Not Tested	Not Tested	Not Tested	Not Tested or Unknown	Unable to evaluate	Present	Absent	Present	Present	Present	Absent	Absent	No Change	No Data
Bangladesh	Bangladesh	Asia	ETEC#22	Not Tested or Unknown	Not Tested	Not Tested	Not Tested	Not Tested	Not Tested	Not Tested	Not Tested	Not Tested	Not Tested	Not Tested	Not Tested	Not Tested	Not Tested	Not Tested	Not Tested	Not Tested or Unknown	Unable to evaluate	Present	Absent	Present	Absent	Not Tested	Absent	Absent	No Change	No Data
Bangladesh	Bangladesh	Asia	ETEC#23	Not Tested or Unknown	Not Tested	Not Tested	Not Tested	Not Tested	Not Tested	Not Tested	Not Tested	Not Tested	Not Tested	Not Tested	Not Tested	Not Tested	Not Tested	Not Tested	Not Tested	Not Tested or Unknown	Unable to evaluate	Absent	Absent	Present	Absent	Absent	Absent	Absent	No Change	No Data
Bangladesh	Bangladesh	Asia	ETEC#24	Not Tested or Unknown	Not Tested	Not Tested	Not Tested	Not Tested	Not Tested	Not Tested	Not Tested	Not Tested	Not Tested	Not Tested	Not Tested	Not Tested	Not Tested	Not Tested	Not Tested	Not Tested or Unknown	Unable to evaluate	Present	Present	Absent	Present	Present	Present	Present	No Change	No Data
Bangladesh	Bangladesh	Asia	ETEC#25	Not Tested or Unknown	Not Tested	Not Tested	Not Tested	Not Tested	Not Tested	Not Tested	Not Tested	Not Tested	Not Tested	Not Tested	Not Tested	Not Tested	Not Tested	Not Tested	Not Tested	Not Tested or Unknown	Unable to evaluate	Present	Absent	Present	Absent	Absent	Absent	Absent	No Change	No Data
Bangladesh	Bangladesh	Asia	ETEC#26	Not Tested or Unknown	Not Tested	Not Tested	Not Tested	Not Tested	Not Tested	Not Tested	Not Tested	Not Tested	Not Tested	Not Tested	Not Tested	Not Tested	Not Tested	Not Tested	Not Tested	Not Tested or Unknown	Unable to evaluate	Present	Absent	Present	Present	Present	Present	Present	No Change	No Data
Bangladesh	Bangladesh	Asia	ETEC#27	Not Tested or Unknown	Not Tested	Not Tested	Not Tested	Not Tested	Not Tested	Not Tested	Not Tested	Not Tested	Not Tested	Not Tested	Not Tested	Not Tested	Not Tested	Not Tested	Not Tested	Not Tested or Unknown	Unable to evaluate	Absent	Absent	Present	Present	Present	Absent	Absent	No Change	No Data
Bangladesh	Bangladesh	Asia	ETEC#28	Not Tested or Unknown	Not Tested	Not Tested	Not Tested	Not Tested	Not Tested	Not Tested	Not Tested	Not Tested	Not Tested	Not Tested	Not Tested	Not Tested	Not Tested	Not Tested	Not Tested	Not Tested or Unknown	Unable to evaluate	Present	Absent	Present	Absent	Present	Absent	Absent	No Change	No Data
Bangladesh	Bangladesh	Asia	ETEC#29	Not Tested or Unknown	Not Tested	Not Tested	Not Tested	Not Tested	Not Tested	Not Tested	Not Tested	Not Tested	Not Tested	Not Tested	Not Tested	Not Tested	Not Tested	Not Tested	Not Tested	Not Tested or Unknown	Unable to evaluate	Present	Absent	Absent	Absent	Absent	Absent	Absent	No Change	No Data
Bangladesh	Bangladesh	Asia	ETEC#30	Not Tested or Unknown	Not Tested	Not Tested	Not Tested	Not Tested	Not Tested	Not Tested	Not Tested	Not Tested	Not Tested	Not Tested	Not Tested	Not Tested	Not Tested	Not Tested	Not Tested	Not Tested or Unknown	Unable to evaluate	Present	Absent	Present	Absent	Absent	Present	Present	Smaller	No Data
Bangladesh	Bangladesh	Asia	ETEC#31	Not Tested or Unknown	Not Tested	Not Tested	Not Tested	Not Tested	Not Tested	Not Tested	Not Tested	Not Tested	Not Tested	Not Tested	Not Tested	Not Tested	Not Tested	Not Tested	Not Tested	Not Tested or Unknown	Unable to evaluate	Present	Absent	Present	Present	Present	Absent	Absent	No Change	No Data
Bangladesh	Bangladesh	Asia	ETEC#32	Not Tested or Unknown	Not Tested	Not Tested	Not Tested	Not Tested	Not Tested	Not Tested	Not Tested	Not Tested	Not Tested	Not Tested	Not Tested	Not Tested	Not Tested	Not Tested	Not Tested	Not Tested or Unknown	Unable to evaluate	Present	Absent	Present	Present	Present	Absent	Absent	No Change	No Data
Bangladesh	Bangladesh	Asia	ETEC#33	Not Tested or Unknown	Not Tested	Not Tested	Not Tested	Not Tested	Not Tested	Not Tested	Not Tested	Not Tested	Not Tested	Not Tested	Not Tested	Not Tested	Not Tested	Not Tested	Not Tested	Not Tested or Unknown	Unable to evaluate	Present	Absent	Present	Absent	Present	Present	Absent	No Change	No Data
Bangladesh	Bangladesh	Asia	ETEC#34	Not Tested or Unknown	Not Tested	Not Tested	Not Tested	Not Tested	Not Tested	Not Tested	Not Tested	Not Tested	Not Tested	Not Tested	Not Tested	Not Tested	Not Tested	Not Tested	Not Tested	Not Tested or Unknown	Unable to evaluate	Present	Present	Present	Absent	Absent	Present	Present	No Change	No Data
Bangladesh	Bangladesh	Asia	ETEC#35	Not Tested or Unknown	Not Tested	Not Tested	Not Tested	Not Tested	Not Tested	Not Tested	Not Tested	Not Tested	Not Tested	Not Tested	Not Tested	Not Tested	Not Tested	Not Tested	Not Tested	Not Tested or Unknown	Unable to evaluate	Present	Absent	Absent	Absent	Absent	Absent	Absent	No Change	No Data
Bangladesh	Bangladesh	Asia	ETEC#36	Not Tested or Unknown	Not Tested	Not Tested	Not Tested	Not Tested	Not Tested	Not Tested	Not Tested	Not Tested	Not Tested	Not Tested	Not Tested	Not Tested	Not Tested	Not Tested	Not Tested	Not Tested or Unknown	Unable to evaluate	Present	Present	Absent	Present	Absent	Absent	Absent	No Change	No Data
Bangladesh	Bangladesh	Asia	ETEC#37	Not Tested or Unknown	Not Tested	Not Tested	Not Tested	Not Tested	Not Tested	Not Tested	Not Tested	Not Tested	Not Tested	Not Tested	Not Tested	Not Tested	Not Tested	Not Tested	Not Tested	Not Tested or Unknown	Unable to evaluate	Absent	Absent	Present	Present	Present	Present	Present	No Change	No Data
Bangladesh	Bangladesh	Asia	ETEC#38	Not Tested or Unknown	Not Tested	Not Tested	Not Tested	Not Tested	Not Tested	Not Tested	Not Tested	Not Tested	Not Tested	Not Tested	Not Tested	Not Tested	Not Tested	Not Tested	Not Tested	Not Tested or Unknown	Unable to evaluate	Present	Absent	Present	Present	Present	Absent	Absent	No Change	No Data
Bangladesh	Bangladesh	Asia	ETEC#39	Not Tested or Unknown	Not Tested	Not Tested	Not Tested	Not Tested	Not Tested	Not Tested	Not Tested	Not Tested	Not Tested	Not Tested	Not Tested	Not Tested	Not Tested	Not Tested	Not Tested	Not Tested or Unknown	Unable to evaluate	Present	Absent	Present	Absent	Absent	Absent	Absent	No Change	No Data
Bangladesh	Bangladesh	Asia	ETEC#40	Not Tested or Unknown	Not Tested	Not Tested	Not Tested	Not Tested	Not Tested	Not Tested	Not Tested	Not Tested	Not Tested	Not Tested	Not Tested	Not Tested	Not Tested	Not Tested	Not Tested	Not Tested or Unknown	Unable to evaluate	Present	Present	Present	Absent	Absent	Present	Absent	No Change	No Data
Bangladesh	Bangladesh	Asia	ETEC#41	Not Tested or Unknown	Not Tested	Not Tested	Not Tested	Not Tested	Not Tested	Not Tested	Not Tested	Not Tested	Not Tested	Not Tested	Not Tested	Not Tested	Not Tested	Not Tested	Not Tested	Not Tested or Unknown	Unable to evaluate	Present	Absent	Present	Present	Present	Absent	Absent	No Change	No Data
Bangladesh	Bangladesh	Asia	ETEC#42	Not Tested or Unknown	Not Tested	Not Tested	Not Tested	Not Tested	Not Tested	Not Tested	Not Tested	Not Tested	Not Tested	Not Tested	Not Tested	Not Tested	Not Tested	Not Tested	Not Tested	Not Tested or Unknown	Unable to evaluate	Present	Absent	Present	Present	Present	Present	Present	No Change	No Data
Bangladesh	Bangladesh	Asia	ETEC#43	Not Tested or Unknown	Not Tested	Not Tested	Not Tested	Not Tested	Not Tested	Not Tested	Not Tested	Not Tested	Not Tested	Not Tested	Not Tested	Not Tested	Not Tested	Not Tested	Not Tested	Not Tested or Unknown	Unable to evaluate	Absent	Absent	Present	Absent	Absent	Absent	Absent	No Change	No Data
Bangladesh	Bangladesh	Asia	ETEC#44	Not Tested or Unknown	Not Tested	Not Tested	Not Tested	Not Tested	Not Tested	Not Tested	Not Tested	Not Tested	Not Tested	Not Tested	Not Tested	Not Tested	Not Tested	Not Tested	Not Tested	Not Tested or Unknown	Unable to evaluate	Present	Absent	Present	Present	Present	Absent	Absent	No Change	No Data
Bangladesh	Bangladesh	Asia	ETEC#45	Not Tested or Unknown	Not Tested	Not Tested	Not Tested	Not Tested	Not Tested	Not Tested	Not Tested	Not Tested	Not Tested	Not Tested	Not Tested	Not Tested	Not Tested	Not Tested	Not Tested	Not Tested or Unknown	Unable to evaluate	Present	Present	Present	Absent	Absent	Present	Present	Larger	No Data
Bangladesh	Bangladesh	Asia	ETEC#46	Not Tested or Unknown	Not Tested	Not Tested	Not Tested	Not Tested	Not Tested	Not Tested	Not Tested	Not Tested	Not Tested	Not Tested	Not Tested	Not Tested	Not Tested	Not Tested	Not Tested	Not Tested or Unknown	Unable to evaluate	Present	Absent	Present	Absent	Absent	Absent	Absent	No Change	No Data
Bangladesh	Bangladesh	Asia	ETEC#47	Not Tested or Unknown	Not Tested	Not Tested	Not Tested	Not Tested	Not Tested	Not Tested	Not Tested	Not Tested	Not Tested	Not Tested	Not Tested	Not Tested	Not Tested	Not Tested	Not Tested	Not Tested or Unknown	Unable to evaluate	Present	Absent	Present	Absent	Absent	Present	Present	No Change	No Data
Bangladesh	Bangladesh	Asia	ETEC#48	Not Tested or Unknown	Not Tested	Not Tested	Not Tested	Not Tested	Not Tested	Not Tested	Not Tested	Not Tested	Not Tested	Not Tested	Not Tested	Not Tested	Not Tested	Not Tested	Not Tested	Not Tested or Unknown	Unable to evaluate	Present	Absent	Present	Absent	Present	Absent	Absent	No Change	No Data
Bangladesh	Bangladesh	Asia	ETEC#49	Not Tested or Unknown	Not Tested	Not Tested	Not Tested	Not Tested	Not Tested	Not Tested	Not Tested	Not Tested	Not Tested	Not Tested	Not Tested	Not Tested	Not Tested	Not Tested	Not Tested	Not Tested or Unknown	Unable to evaluate	Absent	Absent	Present	Present	Present	Present	Present	No Change	No Data
Bangladesh	Bangladesh	Asia	ETEC#50	Not Tested or Unknown	Not Tested	Not Tested	Not Tested	Not Tested	Not Tested	Not Tested	Not Tested	Not Tested	Not Tested	Not Tested	Not Tested	Not Tested	Not Tested	Not Tested	Not Tested	Not Tested or Unknown	Unable to evaluate	Present	Absent	Present	Absent	Present	Absent	Absent	No Change	No Data
MN_DOH	U.S.	N_America	12007002929-17	Not Tested or Unknown	Not Tested	Not Tested	Not Tested	Not Tested	Not Tested	Not Tested	Not Tested	Not Tested	Not Tested	Not Tested	Not Tested	Not Tested	Not Tested	Not Tested	Not Tested	Not Tested or Unknown	Unable to evaluate	Absent	Present	Absent	Absent	Absent	Absent	Absent	No Change	No Data
MN_DOH	Mexico	C_Amer_Carribean	2016000895#2	LT-STh	Not Tested	Not Tested	Not Tested	Not Tested	Not Tested	Not Tested	Not Tested	Not Tested	Not Tested	Not Tested	Not Tested	Not Tested	Not Tested	Not Tested	Not Tested	Not Tested or Unknown	Same	Present	Absent	Present	Present	Present	Present	Present	Not evaluated	No Data
MN_DOH	Mexico	C_Amer_Carribean	2016002744#10	STp	Not Tested	Not Tested	Not Tested	Not Tested	Not Tested	Not Tested	Not Tested	Not Tested	Not Tested	Not Tested	Not Tested	Not Tested	Not Tested	Not Tested	Not Tested	Not Tested or Unknown	Discordant	Present	Absent	Present	Absent	Absent	Absent	Absent	Not evaluated	No Data
MN_DOH	Mexico	C_Amer_Carribean	2016005038#1	LT-STh	Not Tested	Not Tested	Not Tested	Not Tested	Not Tested	Not Tested	Not Tested	Not Tested	Not Tested	Not Tested	Not Tested	Not Tested	Not Tested	Not Tested	Not Tested	Not Tested or Unknown	Same	Present	Absent	Present	Present	Present	Present	Present	Not evaluated	No Data
MN_DOH	Mexico	C_Amer_Carribean	2016005439#1	LT-STh	Not Tested	Not Tested	Not Tested	Not Tested	Not Tested	Not Tested	Not Tested	Not Tested	Not Tested	Not Tested	Not Tested	Not Tested	Not Tested	Not Tested	Not Tested	Not Tested or Unknown	Same	Present	Absent	Present	Absent	Present	Absent	Absent	Not evaluated	No Data
MN_DOH	Mexico	C_Amer_Carribean	2016004870#4	STh	Not Tested	Not Tested	Not Tested	Not Tested	Not Tested	Not Tested	Not Tested	Not Tested	Not Tested	Not Tested	Not Tested	Not Tested	Not Tested	Not Tested	Not Tested	Not Tested or Unknown	Same	Absent	Absent	Present	Absent	Absent	Present	Present	Not evaluated	No Data
PO_Mexico	Mexico	C_Amer_Carribean	RL024 C	LT(+)	Not Tested	Not Tested	Not Tested	Not Tested	Not Tested	Not Tested	Not Tested	Not Tested	Not Tested	Not Tested	Not Tested	Not Tested	Not Tested	Not Tested	Not Tested	Not Tested or Unknown	Discordant	Present	Present	Absent	Absent	Absent	Absent	Absent	Not evaluated	No Data
PO_Mexico	Mexico	C_Amer_Carribean	5010A A	LT/ST (+)	Not Tested	Not Tested	Not Tested	Not Tested	Not Tested	Not Tested	Not Tested	Not Tested	Not Tested	Not Tested	Not Tested	Not Tested	Not Tested	Not Tested	Not Tested	Not Tested or Unknown	Same	Present	Present	Present	Present	Present	Present	Present	Not evaluated	No Data
PO_Mexico	Mexico	C_Amer_Carribean	5012 A B	LT/ST (+)	Not Tested	Not Tested	Not Tested	Not Tested	Not Tested	Not Tested	Not Tested	Not Tested	Not Tested	Not Tested	Not Tested	Not Tested	Not Tested	Not Tested	Not Tested	Not Tested or Unknown	Same	Present	Present	Present	Present	Present	Present	Present	Not evaluated	No Data
PO_Mexico	Mexico	C_Amer_Carribean	70031D 4B	LT(+)	Not Tested	Not Tested	Not Tested	Not Tested	Not Tested	Not Tested	Not Tested	Not Tested	Not Tested	Not Tested	Not Tested	Not Tested	Not Tested	Not Tested	Not Tested	Not Tested or Unknown	Same	Present	Absent	Absent	Absent	Absent	Absent	Absent	Not evaluated	No Data
PO_Mexico	Mexico	C_Amer_Carribean	2208A 12A	LT(+)	Not Tested	Not Tested	Not Tested	Not Tested	Not Tested	Not Tested	Not Tested	Not Tested	Not Tested	Not Tested	Not Tested	Not Tested	Not Tested	Not Tested	Not Tested	Not Tested or Unknown	Same	Present	Absent	Absent	Absent	Absent	Absent	Absent	Not evaluated	No Data
PO_Mexico	Mexico	C_Amer_Carribean	7233C 23A	LT(+)	Not Tested	Not Tested	Not Tested	Not Tested	Not Tested	Not Tested	Not Tested	Not Tested	Not Tested	Not Tested	Not Tested	Not Tested	Not Tested	Not Tested	Not Tested	Not Tested or Unknown	Same	Present	Absent	Absent	Absent	Absent	Absent	Absent	Not evaluated	No Data
PO_Mexico	Mexico	C_Amer_Carribean	7161C 24B	LT(+)	Not Tested	Not Tested	Not Tested	Not Tested	Not Tested	Not Tested	Not Tested	Not Tested	Not Tested	Not Tested	Not Tested	Not Tested	Not Tested	Not Tested	Not Tested	Not Tested or Unknown	Same	Present	Absent	Absent	Absent	Absent	Absent	Absent	Not evaluated	No Data
PO_Mexico	Mexico	C_Amer_Carribean	7142B 18A	LT(+)	Not Tested	Not Tested	Not Tested	Not Tested	Not Tested	Not Tested	Not Tested	Not Tested	Not Tested	Not Tested	Not Tested	Not Tested	Not Tested	Not Tested	Not Tested	Not Tested or Unknown	Same	Present	Absent	Absent	Absent	Absent	Absent	Absent	Not evaluated	No Data
MN_DOH	Mexico	C_Amer_Carribean	12005000131-1	Not Tested or Unknown	Not Tested	Not Tested	Not Tested	Not Tested	Not Tested	Not Tested	Not Tested	Not Tested	Not Tested	Not Tested	Not Tested	Not Tested	Not Tested	Not Tested	Not Tested	Not Tested or Unknown	Unable to evaluate	Present	Absent	Present	Present	Present	Present	Present	No Change	No Data
MN_DOH	Mexico	C_Amer_Carribean	12005000936-1	Not Tested or Unknown	Not Tested	Not Tested	Not Tested	Not Tested	Not Tested	Not Tested	Not Tested	Not Tested	Not Tested	Not Tested	Not Tested	Not Tested	Not Tested	Not Tested	Not Tested	Not Tested or Unknown	Unable to evaluate	Absent	Present	Absent	Absent	Absent	Absent	Absent	No Change	No Data
MN_DOH	Mexico	C_Amer_Carribean	12005001483-1	Not Tested or Unknown	Not Tested	Not Tested	Not Tested	Not Tested	Not Tested	Not Tested	Not Tested	Not Tested	Not Tested	Not Tested	Not Tested	Not Tested	Not Tested	Not Tested	Not Tested	Not Tested or Unknown	Unable to evaluate	Absent	Present	Absent	Absent	Absent	Absent	Absent	No Change	No Data
MN_DOH	Mexico	C_Amer_Carribean	12005001820-3	Not Tested or Unknown	Not Tested	Not Tested	Not Tested	Not Tested	Not Tested	Not Tested	Not Tested	Not Tested	Not Tested	Not Tested	Not Tested	Not Tested	Not Tested	Not Tested	Not Tested	Not Tested or Unknown	Unable to evaluate	Absent	Present	Absent	Absent	Absent	Absent	Absent	No Change	No Data
MN_DOH	Mexico	C_Amer_Carribean	12005002699-1	Not Tested or Unknown	Not Tested	Not Tested	Not Tested	Not Tested	Not Tested	Not Tested	Not Tested	Not Tested	Not Tested	Not Tested	Not Tested	Not Tested	Not Tested	Not Tested	Not Tested	Not Tested or Unknown	Unable to evaluate	Absent	Absent	Present	Absent	Absent	Present	Present	No Change	No Data
MN_DOH	Mexico	C_Amer_Carribean	12005004206-10	Not Tested or Unknown	Not Tested	Not Tested	Not Tested	Not Tested	Not Tested	Not Tested	Not Tested	Not Tested	Not Tested	Not Tested	Not Tested	Not Tested	Not Tested	Not Tested	Not Tested	Not Tested or Unknown	Unable to evaluate	Present	Absent	Absent	Present	Present	Present	Present	No Change	No Data
MN_DOH	Mexico	C_Amer_Carribean	12008000257-3	Not Tested or Unknown	Not Tested	Not Tested	Not Tested	Not Tested	Not Tested	Not Tested	Not Tested	Not Tested	Not Tested	Not Tested	Not Tested	Not Tested	Not Tested	Not Tested	Not Tested	Not Tested or Unknown	Unable to evaluate	Present	Absent	Present	Absent	Present	Absent	Absent	No Change	No Data
MN_DOH	Mexico	C_Amer_Carribean	12008000362-42	Not Tested or Unknown	Not Tested	Not Tested	Not Tested	Not Tested	Not Tested	Not Tested	Not Tested	Not Tested	Not Tested	Not Tested	Not Tested	Not Tested	Not Tested	Not Tested	Not Tested	Not Tested or Unknown	Unable to evaluate	Present	Present	Absent	Absent	Absent	Absent	Absent	No Change	No Data
Other	Guinea Bissau	Africa	TW10598	Not Tested or Unknown	Not Tested	Not Tested	Not Tested	Not Tested	Not Tested	Not Tested	Not Tested	Not Tested	Not Tested	Not Tested	Not Tested	Not Tested	Not Tested	Not Tested	Not Tested	Not Tested or Unknown	Unable to evaluate	Present	Absent	Present	Present	Not Tested	Present	Not Tested	Not evaluated	No Data
MN_DOH	Belize	C_Amer_Carribean	12005000272-1	Not Tested or Unknown	Not Tested	Not Tested	Not Tested	Not Tested	Not Tested	Not Tested	Not Tested	Not Tested	Not Tested	Not Tested	Not Tested	Not Tested	Not Tested	Not Tested	Not Tested	Not Tested or Unknown	Unable to evaluate	Present	Absent	Present	Present	Present	Present	Present	No Change	No Data
MN_DOH	Guatemala	C_Amer_Carribean	12007002328-14	Not Tested or Unknown	Not Tested	Not Tested	Not Tested	Not Tested	Not Tested	Not Tested	Not Tested	Not Tested	Not Tested	Not Tested	Not Tested	Not Tested	Not Tested	Not Tested	Not Tested	Not Tested or Unknown	Unable to evaluate	Present	Absent	Absent	Present	Absent	Present	Absent	No Change	No Data
MN_DOH	Dominican Republic	C_Amer_Carribean	2016004598#1	LT	Not Tested	Not Tested	Not Tested	Not Tested	Not Tested	Not Tested	Not Tested	Not Tested	Not Tested	Not Tested	Not Tested	Not Tested	Not Tested	Not Tested	Not Tested	Not Tested or Unknown	Discordant	Absent	Present	Absent	Absent	Absent	Absent	Absent	Not evaluated	No Data
MN_DOH	Costa Rica	C_Amer_Carribean	2016004610#2	LT	Not Tested	Not Tested	Not Tested	Not Tested	Not Tested	Not Tested	Not Tested	Not Tested	Not Tested	Not Tested	Not Tested	Not Tested	Not Tested	Not Tested	Not Tested	Not Tested or Unknown	Discordant	Absent	Present	Absent	Absent	Absent	Absent	Absent	Not evaluated	No Data
MN_DOH	Ukraine	Europe	12007003279-3	Not Tested or Unknown	Not Tested	Not Tested	Not Tested	Not Tested	Not Tested	Not Tested	Not Tested	Not Tested	Not Tested	Not Tested	Not Tested	Not Tested	Not Tested	Not Tested	Not Tested	Not Tested or Unknown	Unable to evaluate	Absent	Absent	Present	Absent	Present	Present	Present	No Change	No Data
MN_DOH	Turkey	Asia	12005002898-4	Not Tested or Unknown	Not Tested	Not Tested	Not Tested	Not Tested	Not Tested	Not Tested	Not Tested	Not Tested	Not Tested	Not Tested	Not Tested	Not Tested	Not Tested	Not Tested	Not Tested	Not Tested or Unknown	Unable to evaluate	Present	Absent	Present	Present	Present	Present	Present	No Change	No Data
MN_DOH	China	Asia	12007003258-2	Not Tested or Unknown	Not Tested	Not Tested	Not Tested	Not Tested	Not Tested	Not Tested	Not Tested	Not Tested	Not Tested	Not Tested	Not Tested	Not Tested	Not Tested	Not Tested	Not Tested	Not Tested or Unknown	Unable to evaluate	Absent	Present	Absent	Absent	Absent	Absent	Absent	No Change	No Data
MN_DOH	Senegal	Africa	12005004598-4	Not Tested or Unknown	Not Tested	Not Tested	Not Tested	Not Tested	Not Tested	Not Tested	Not Tested	Not Tested	Not Tested	Not Tested	Not Tested	Not Tested	Not Tested	Not Tested	Not Tested	Not Tested or Unknown	Unable to evaluate	Present	Absent	Absent	Absent	Absent	Present	Absent	No Change	No Data
MN_DOH	Uganda	Africa	12008000325-1	Not Tested or Unknown	Not Tested	Not Tested	Not Tested	Not Tested	Not Tested	Not Tested	Not Tested	Not Tested	Not Tested	Not Tested	Not Tested	Not Tested	Not Tested	Not Tested	Not Tested	Not Tested or Unknown	Unable to evaluate	Present	Absent	Absent	Absent	Absent	Absent	Absent	No Change	No Data
MN_DOH	Gambia	Africa	2016003539#1	STp	Not Tested	Not Tested	Not Tested	Not Tested	Not Tested	Not Tested	Not Tested	Not Tested	Not Tested	Not Tested	Not Tested	Not Tested	Not Tested	Not Tested	Not Tested	Not Tested or Unknown	Same	Absent	Present	Absent	Absent	Absent	Absent	Absent	Not evaluated	No Data
MN_DOH	Unknown	Unknown	2015006026#1	LT-STh	Not Tested	Not Tested	Not Tested	Not Tested	Not Tested	Not Tested	Not Tested	Not Tested	Not Tested	Not Tested	Not Tested	Not Tested	Not Tested	Not Tested	Not Tested	Not Tested or Unknown	Discordant	Present	Present	Absent	Present	Present	Present	Present	Not evaluated	No Data
MN_DOH	Unknown	Unknown	2015013014#2	LT-STh	Not Tested	Not Tested	Not Tested	Not Tested	Not Tested	Not Tested	Not Tested	Not Tested	Not Tested	Not Tested	Not Tested	Not Tested	Not Tested	Not Tested	Not Tested	Not Tested or Unknown	Same	Present	Absent	Present	Present	Present	Present	Present	Not evaluated	No Data
MN_DOH	Unknown	Unknown	2015018153#1	LT	Not Tested	Not Tested	Not Tested	Not Tested	Not Tested	Not Tested	Not Tested	Not Tested	Not Tested	Not Tested	Not Tested	Not Tested	Not Tested	Not Tested	Not Tested	Not Tested or Unknown	Same	Present	Absent	Absent	Present	Absent	Absent	Absent	Not evaluated	No Data
MN_DOH	Unknown	Unknown	2016000501#1	LT-STh	Not Tested	Not Tested	Not Tested	Not Tested	Not Tested	Not Tested	Not Tested	Not Tested	Not Tested	Not Tested	Not Tested	Not Tested	Not Tested	Not Tested	Not Tested	Not Tested or Unknown	Discordant	Absent	Present	Absent	Present	Present	Present	Present	Not evaluated	No Data
MN_DOH	Unknown	Unknown	2016004610#7	STp	Not Tested	Not Tested	Not Tested	Not Tested	Not Tested	Not Tested	Not Tested	Not Tested	Not Tested	Not Tested	Not Tested	Not Tested	Not Tested	Not Tested	Not Tested	Not Tested or Unknown	Same	Absent	Present	Absent	Present	Absent	Absent	Absent	Not evaluated	No Data
MN_DOH	Unknown	Unknown	2016005397#1	STh	Not Tested	Not Tested	Not Tested	Not Tested	Not Tested	Not Tested	Not Tested	Not Tested	Not Tested	Not Tested	Not Tested	Not Tested	Not Tested	Not Tested	Not Tested	Not Tested or Unknown	Discordant	Present	Absent	Present	Present	Present	Absent	Absent	Not evaluated	No Data
MN_DOH	Unknown	Unknown	2016005984#3-4	ST	Not Tested	Not Tested	Not Tested	Not Tested	Not Tested	Not Tested	Not Tested	Not Tested	Not Tested	Not Tested	Not Tested	Not Tested	Not Tested	Not Tested	Not Tested	Not Tested or Unknown	Discordant	Present	Absent	Present	Absent	Absent	Absent	Absent	Not evaluated	No Data
MN_DOH	Unknown	Unknown	2016006697#1	LT-STh	Not Tested	Not Tested	Not Tested	Not Tested	Not Tested	Not Tested	Not Tested	Not Tested	Not Tested	Not Tested	Not Tested	Not Tested	Not Tested	Not Tested	Not Tested	Not Tested or Unknown	Discordant	Absent	Absent	Present	Present	Present	Present	Present	Not evaluated	No Data
MN_DOH	Unknown	Unknown	12005003603-2	Not Tested or Unknown	Not Tested	Not Tested	Not Tested	Not Tested	Not Tested	Not Tested	Not Tested	Not Tested	Not Tested	Not Tested	Not Tested	Not Tested	Not Tested	Not Tested	Not Tested	Not Tested or Unknown	Unable to evaluate	Present	Absent	Absent	Absent	Absent	Absent	Absent	No Change	No Data
MN_DOH	Unknown	Unknown	12005004206-7	Not Tested or Unknown	Not Tested	Not Tested	Not Tested	Not Tested	Not Tested	Not Tested	Not Tested	Not Tested	Not Tested	Not Tested	Not Tested	Not Tested	Not Tested	Not Tested	Not Tested	Not Tested or Unknown	Unable to evaluate	Absent	Absent	Present	Absent	Absent	Present	Present	No Change	No Data
MN_DOH	Unknown	Unknown	12007003497-1	Not Tested or Unknown	Not Tested	Not Tested	Not Tested	Not Tested	Not Tested	Not Tested	Not Tested	Not Tested	Not Tested	Not Tested	Not Tested	Not Tested	Not Tested	Not Tested	Not Tested	Not Tested or Unknown	Unable to evaluate	Absent	Present	Absent	Absent	Absent	Present	Absent	No Change	No Data
MN_DOH	Unknown	Unknown	12007003777-1	Not Tested or Unknown	Not Tested	Not Tested	Not Tested	Not Tested	Not Tested	Not Tested	Not Tested	Not Tested	Not Tested	Not Tested	Not Tested	Not Tested	Not Tested	Not Tested	Not Tested	Not Tested or Unknown	Unable to evaluate	Absent	Present	Absent	Absent	Absent	Absent	Absent	No Change	No Data
MN_DOH	Unknown	Unknown	12007003852-1	Not Tested or Unknown	Not Tested	Not Tested	Not Tested	Not Tested	Not Tested	Not Tested	Not Tested	Not Tested	Not Tested	Not Tested	Not Tested	Not Tested	Not Tested	Not Tested	Not Tested	Not Tested or Unknown	Unable to evaluate	Absent	Present	Absent	Absent	Absent	Absent	Absent	No Change	No Data
