# Supplementary material for: Conservation and global distribution of non-canonical antigens in Enterotoxigenic Escherichia coli
Source: PLoS Negl Trop Dis. 2019 Nov 22;13(11):e0007825. doi: 10.1371/journal.pntd.0007825 (PMC6897418; doi:10.1371/journal.pntd.0007825)
Supplement: S3 Table — (XLSX) [file pntd.0007825.s004.xlsx]

## Sheet: Sheet1
jfNumber	Strain	WU* PacBio	WU Indexed PacBio	WU PacBio Short Read Archive Number	WU Illumina	WU Illumina Short Read Archive Number	GenBank ID	EtpA	EatA	Additional eatA or etpA strains	Toxin	CF	O Ag
351	ThroopD	No	Yes	SRR8723283	Yes	SRR8723261	AQEJ00000000.1	Yes	Yes		LT	None	N/A
3971	700438	No	Yes	SRR8723284	Yes	SRR8723262		Yes	Yes		STh	CFA1/14/21	71-HN
3783	100169	No	Yes	SRR8723281	Yes	SRR8723259		Yes	No		LT-STh	Cs3/21	N/A
3713	202326	No	Yes	SRR8723282	Yes	SRR8723260		Yes	Yes		LT-STh	Cs2	N/A
3885	300042	No	Yes	SRR8723279	Yes	SRR8723257		Yes	Yes		STh	CFA1/12/21	N/A
3927	401815	No	Yes	SRR8723280	Yes	SRR8723258		Yes	Yes		LT	Cs6	NT-HN
3949	500602	No	Yes	SRR8723277	Yes	SRR8723245		Yes	Yes		LT	Cs7	O114-HNT
4012	600577	No	Yes	SRR8723278	Yes	SRR8723244		Yes	No		STh	None	NT-HN
4562	12005000272-1	No	Yes	SRR8723286	Yes	SRR8723243		Yes	Yes		LT-STh	N/A	N/A
3645	2016005038	No	Yes	SRR8723287	Yes	SRR8723242		Yes	Yes		LT-STh	N/A	N/A
1391	ETEC Jurua 20/10	No	Yes	SRR8723265	Yes	SRR8723241		Yes	Yes		N/A	Cs7	N/A
3525	a7	No	Yes	SRR8723266	Yes	SRR8723240		Yes	Yes		LT-STh	Cs3/21	N/A
3780	100137	No	No	N/A	Yes	SRR8723239		Yes	No		LT	Cs6	O64
3984	300316	No	No	N/A	Yes	SRR8723238		Yes	No		STh	Cs14	O92-HNT
3888	300051	No	No	N/A	Yes	SRR8723247		Yes	Yes		STh	CFA/1,Cs21	O71-H44
3843	400643	No	No	N/A	Yes	SRR8723246		Yes	Yes		STh	Cs5,14	N/A
3951	500632	No	No	N/A	Yes	SRR8723267		Yes	No		STh	Cs14	O78-HNT
3906	601142	No	No	N/A	Yes	SRR8723268		Yes	No		LT	None	N/A
3813	700241	No	No	N/A	Yes	SRR8723269		Yes	Yes		LT	Cs12	N/A
4561	12005000131-6	No	No	N/A	Yes	SRR8723270		Yes	Yes		LT-STh	N/A	N/A
3795	100493	No	No	N/A	Yes	SRR8723271		Yes	Yes		LT-STh	Cs2,3	N/A
4520	503654	No	No	N/A	Yes	SRR8723272		Yes	Yes		LT	Cs5,12	N/A
3784	100196	No	No	N/A	Yes	SRR8723273		Yes	Yes		LT - ST1b	Cs1,3,21	N/A
3721	403253	No	No	N/A	Yes	SRR8723274		Yes	No		STh	None	O85
3959	500819	No	No	N/A	Yes	SRR8723275		Yes	No		LT	Cs6	O64-HNT
3697	204021	No	No	N/A	Yes	SRR8723276		Yes	No		STh	None	O25
3771	703947	No	No	N/A	Yes	SRR8723229		Yes	Yes		LT-STh	Cs2,3,21	O6
3807	700097	No	No	N/A	Yes	SRR8723228		Yes	Yes		LT-STh	CFA/1,Cs21	O112-HNT
3999	300252	No	No	N/A	Yes	SRR8723231		Yes	Yes		STh	CFA/1,Cs14,21	NT-HNT
3921	401724	No	No	N/A	Yes	SRR8723230		Yes	Yes		STh	Cs21	N/A
3732	203853	No	No	N/A	Yes	SRR8723233		Yes	Yes		LT	None	N/A
3954	500662	No	No	N/A	Yes	SRR8723232		Yes	Yes		STh	Cs21	N/A
3826	700545	No	No	N/A	Yes	SRR8723235		Yes	Yes		LT-STp	Cs21	N/A
3909	100529	No	No	N/A	Yes	SRR8723234		Yes	No		LT - ST1b	Cs3	N/A
3998	300526	No	No	N/A	Yes	SRR8723237		Yes	No		STh	Cs14	NT-H7
3968	503219	No	No	N/A	Yes	SRR8723236		Yes	No		LT-STh	Cs3,21	N/A
3970	700312	No	No	N/A	Yes	SRR8723253		Yes	Yes		LT-STp	Cs14	O8-H9
3934	401952	No	No	N/A	Yes	SRR8723254		Yes	No		STh	Cs1,3,21	N/A
4542	602646	No	No	N/A	Yes	SRR8723251		Yes	No		STh	None	O112-HN
3766	703786	No	No	N/A	Yes	SRR8723252		Yes	Yes		STh	CFA/1,Cs21	N/A
4032	200248	No	No	N/A	Yes	SRR8723248		Yes	No		STh	Cs14	O78-H12
4500	302031	No	No	N/A	Yes	SRR8723249		Yes	No		STh	None	NT-HN
3988	300773	No	No	N/A	Yes	SRR8723255		Yes	No		STh	Cs12,14	N/A
4207	504451	No	No	N/A	Yes	SRR8723256		Yes	Yes		LT-STh	Cs1,3,21	N/A
3739	203102	No	No	N/A	Yes	SRR8723250		Yes	Yes		LT	None	O114
4138	703163	No	No	N/A	Yes	SRR8723285		Yes	Yes		STh	CFA/1,Cs21	N/A
1390	Juruá 18/11	Yes	No	SRR8723263	No	N/A	AQFB00000000.1	Yes	Yes		LT	Cs7	N/A
N/A	2720900	No	No	N/A	No	N/A	AQFF00000000.1	Yes	Yes	etpA	ST	N/A	N/A
N/A	2850750	No	No	N/A	No	N/A	AQDO01000120.1	Yes	Yes	etpA	LT	Cs17	N/A
N/A	2871950	No	No	N/A	No	N/A	AQDE01000187.1	Yes	Yes	etpA	LT	N/A	N/A
N/A	p0302308.1	No	No	N/A	No	N/A	AQEO00000000.1	Yes	No	etpA	LT-ST	N/A	N/A
N/A	p0304777.1	No	No	N/A	No	N/A	AQEN01000023.1	Yes	Yes	etpA	LT	N/A	N/A
N/A	p0299438.4	No	No	N/A	No	N/A	APYD00000000.1	Yes	No	etpA	LT-ST	N/A	N/A
N/A	178900	No	No	N/A	No	N/A	APXA01000054.1	Yes	Yes	etpA	ST	N/A	N/A
N/A	180200	No	No	N/A	No	N/A	APXC01000318.1	Yes	Yes	etpA	LT-ST	Cs7	N/A
N/A	H10407	Yes	No	SRR8723264	No	N/A	FN649418.1	Yes	Yes		LT-STh-STp	CFA/1	N/A
N/A	504838	No	No	N/A	No	N/A	CP025858	No	Yes	eatA	STh	CFA/1, Cs21	NT
N/A	504239	No	No	N/A	No	N/A	CP025860	Yes	Yes	eatA	STh	CFA/1, Cs21	O128
N/A	300709	No	No	N/A	No	N/A	CP025904	Yes	Yes	eatA	STh	CFA/1, Cs21	O128
N/A	600468	No	No	N/A	No	N/A	CP025850	Yes	Yes	eatA	STh	CFA/1, Cs21	O126:HN
N/A	602354	No	No	N/A	No	N/A	CP025848	No	Yes	eatA	STh	Cs5, Cs6	O117:HNT
N/A	504237	No	No	N/A	No	N/A	CP025863	No	Yes	eatA	STh	Cs5, Cs6	O115
N/A	503458	No	No	N/A	No	N/A	CP025876	No	Yes	eatA	STh	Cs4, Cs6, Cs21	ND
N/A	503046	No	No	N/A	No	N/A	CP025890	No	Yes	eatA	STh	Cs4, Cs6, Cs21	ND
*WU = Washington University
Colors highlight Yes (green), No (pink), and WU sequences generated in this manuscript (yellow)
